# Supplementary material for: Establishing a Proteomics-Based Signature of AKR1C3-Related Genes for Predicting the Prognosis of Prostate Cancer
Source: Int J Mol Sci. 2023 Feb 24;24(5):4513. doi: 10.3390/ijms24054513 (PMC10003753; doi:10.3390/ijms24054513)
Supplement: Supplementary file 1 [file ijms-24-04513-s001.zip]

Archive with 6 entries (6 files):
- Supplement Table S2.xlsx
- Supplement Table S3.xlsx
- supplementary captions.pdf
- Supplementary Figures.pdf
- Supplementary Table S1.pdf
- Supplementary Table S4.pdf
