# Supplementary material for: Establishing a Proteomics-Based Signature of AKR1C3-Related Genes for Predicting the Prognosis of Prostate Cancer
Source: Int J Mol Sci. 2023 Feb 24;24(5):4513. doi: 10.3390/ijms24054513 (PMC10003753; doi:10.3390/ijms24054513)
Supplement: Supplementary file 1 [file ijms-24-04513-s001.zip › Supplement Table S2.xlsx]

## Sheet: Sheet1
	Intensity LNCaP1	Intensity LNCaP2	Intensity LNCaP3	Intensity Ln_AKR_1	Intensity Ln_AKR_2	Intensity Ln_AKR_3	Intensity LNCaP1	Intensity LNCaP2	Intensity LNCaP3	Intensity Ln_AKR_1	Intensity Ln_AKR_2	Intensity Ln_AKR_3	mean-lncap	mean-lncap-akr1c3	Change Flod	log FC	p-value
MICAL1	3.91499e+07	6.23337e+07	7.55846e+07	1.05023e+07	1.09196e+07	2.93724e+07	0.0122558	0.0190747	0.0218748	0.00288075	0.00324404	0.00779154	0.0177351	0.00463878	0.261559	-1.93479	0.0159684
MED4	3.24754e+07	3.35334e+07	3.629e+07	1.95394e+07	1.5757e+07	1.71434e+07	0.0101664	0.0102615	0.0105026	0.00535959	0.00468115	0.00454759	0.0103102	0.00486278	0.471648	-1.08422	3.59223e-05
MRS2	231961	211161	89425.2	8.29448e+06	170088	320848	7.26153e-05	6.46171e-05	2.58803e-05	0.00227515	5.05303e-05	8.51107e-05	5.43709e-05	0.000803597	14.7799	3.88557	0.366247
MIS18A	1.22945e+06	1.04653e+06	1.30031e+06	1.64241e+06	1.19157e+06	1.24685e+06	0.000384878	0.000320249	0.000376319	0.000450509	0.000353995	0.000330749	0.000360482	0.000378418	1.04976	0.0700534	0.690603
MOGS	3.02841e+07	3.37408e+07	3.10298e+07	3.76897e+07	4.01678e+07	4.50406e+07	0.00948042	0.010325	0.00898026	0.0103382	0.0119332	0.0119478	0.00959523	0.0114064	1.18876	0.249453	0.0522988
PGAM1	4.52893e+08	5.33508e+08	5.53161e+08	4.85943e+08	4.10752e+08	4.40906e+08	0.141778	0.163258	0.160089	0.133293	0.122028	0.116958	0.155042	0.124093	0.800383	-0.321238	0.0199506
PDRG1	2.97629e+06	3.1887e+06	2.15841e+06	2.97222e+06	2.1004e+06	2.87594e+06	0.000931725	0.000975772	0.000624661	0.00081527	0.000623994	0.000762895	0.000844053	0.000734053	0.869677	-0.201449	0.426189
PPL	4.70597e+07	3.76139e+07	3.91764e+07	2.68639e+07	2.6364e+07	2.66804e+07	0.014732	0.0115102	0.011338	0.00736869	0.00783229	0.00707744	0.0125267	0.00742614	0.592824	-0.754324	0.0105603
PPP4R2	1.43854e+07	1.44258e+07	1.46924e+07	1.01452e+07	1.00411e+07	1.18337e+07	0.00450333	0.00441443	0.00425211	0.00278279	0.00298303	0.00313911	0.00438996	0.00296831	0.676159	-0.564567	0.000358897
NPEPL1	6.97443e+06	6.16303e+06	6.79813e+06	1.04346e+07	1.07104e+07	8.92631e+06	0.00218334	0.00188594	0.00196743	0.00286217	0.00318188	0.00236786	0.00201224	0.00280397	1.39346	0.478672	0.0351475
PPP6R3	4.40693e+07	4.07056e+07	4.14363e+07	3.69686e+07	4.04492e+07	3.68002e+07	0.0137959	0.0124563	0.011992	0.0101404	0.0120168	0.0097619	0.012748	0.0106397	0.834613	-0.260821	0.0752003
PPIL4	2.21406e+07	1.69786e+07	1.4136e+07	1.74775e+07	1.10889e+07	1.61213e+07	0.00693111	0.00519559	0.00409107	0.00479403	0.00329432	0.00427646	0.00540592	0.00412161	0.762424	-0.391334	0.242061
PFAS	5.38959e+07	5.82355e+07	5.77837e+07	3.38628e+07	3.59931e+07	3.15749e+07	0.0168721	0.0178206	0.0167231	0.00928845	0.0106929	0.00837579	0.0171386	0.00945239	0.551527	-0.858496	0.000528425
PSMD3	1.91703e+08	1.8121e+08	1.90552e+08	1.43253e+08	1.36874e+08	1.07558e+08	0.0600126	0.0554517	0.0551471	0.0392938	0.0406628	0.0285318	0.0568705	0.0361628	0.63588	-0.653173	0.00751986
RBM42	5.97088e+06	6.16558e+06	8.31272e+06	7.85654e+06	1.2175e+07	1.40621e+07	0.00186918	0.00188672	0.00240576	0.00215502	0.00361699	0.00373022	0.00205389	0.00316741	1.54215	0.624946	0.106755
RAB6A	4.26371e+07	3.79528e+07	4.2635e+07	4.57802e+07	4.60029e+07	4.23423e+07	0.0133475	0.0116139	0.0123389	0.0125574	0.0136667	0.0112321	0.0124334	0.0124854	1.00418	0.00601334	0.954997
RANBP10	2.48002e+06	2.51414e+06	2.35858e+06	5.33308e+06	6.8644e+06	5.71551e+06	0.00077637	0.000769349	0.00068259	0.00146285	0.0020393	0.00151614	0.00074277	0.00167276	2.25206	1.17124	0.00754325
RAB3GAP2	3.79357e+07	4.17239e+07	4.61271e+07	5.04258e+07	4.5359e+07	4.09496e+07	0.0118758	0.0127679	0.0133495	0.0138316	0.0134754	0.0108626	0.0126644	0.0127232	1.00464	0.00668551	0.957173
RAB3D	1.17991e+08	1.48979e+08	1.45847e+08	1.19813e+08	1.31992e+08	1.3389e+08	0.0369371	0.0455891	0.0422094	0.0328643	0.0392125	0.0355167	0.0415785	0.0358645	0.862573	-0.213282	0.140866
RAF1	7.73494e+06	5.23544e+06	6.00129e+06	7.70913e+06	6.25176e+06	6.74413e+06	0.00242142	0.00160209	0.00173682	0.00211459	0.00185729	0.001789	0.00192011	0.00192029	1.0001	0.000137956	0.999494
MRPL42	1.81188e+06	1.71023e+06	1.96851e+06	5.70031e+06	7.0166e+06	8.51502e+06	0.000567207	0.000523345	0.000569702	0.00156358	0.00208451	0.00225876	0.000553418	0.00196895	3.5578	1.83099	0.0024966
RPS13	1.9867e+08	1.79679e+08	1.77482e+08	2.9805e+08	3.34076e+08	3.09122e+08	0.0621934	0.0549835	0.0513645	0.0817541	0.0992483	0.0819999	0.0561805	0.0876675	1.56046	0.641972	0.00887226
RXRA	4.38445e+06	3.05485e+06	3.22933e+06	4.36749e+06	2.53079e+06	4.33655e+06	0.00137255	0.000934813	0.000934592	0.00119799	0.000751855	0.00115035	0.00108065	0.0010334	0.956272	-0.0645074	0.827556
SLC4A4	5.44994e+06	5.84511e+06	6.4583e+06	4.99353e+06	1.86548e+06	3.45005e+06	0.0017061	0.00178866	0.00186908	0.00136971	0.000554201	0.000915188	0.00178795	0.000946366	0.529304	-0.917833	0.0249378
SBNO1	1.2273e+07	1.66443e+07	1.10918e+07	2.22376e+07	2.37557e+07	1.99821e+07	0.00384205	0.00509332	0.00321004	0.00609971	0.00705741	0.00530061	0.00404847	0.00615257	1.51973	0.603813	0.0487382
SF3A2	4.80525e+07	4.54978e+07	4.53963e+07	5.27732e+07	6.03778e+07	5.10093e+07	0.0150428	0.0139227	0.013138	0.0144755	0.0179372	0.0135311	0.0140345	0.0153146	1.09121	0.125929	0.426874
SEPTIN8	1.00946e+07	9.73979e+06	8.856e+06	1.41511e+07	1.35393e+07	1.1252e+07	0.00316012	0.00298046	0.00256299	0.0038816	0.00402231	0.00298479	0.00290119	0.00362957	1.25106	0.323152	0.120334
SNX5	1.00795e+08	8.67526e+07	8.15172e+07	7.65862e+07	7.83023e+07	6.36811e+07	0.0315538	0.0265471	0.0235917	0.0210074	0.0232623	0.0168925	0.0272309	0.0203874	0.748687	-0.417565	0.0832215
SMARCA1	5.31386e+07	4.24036e+07	3.862e+07	5.46908e+07	5.23329e+07	4.74066e+07	0.016635	0.0129759	0.0111769	0.0150015	0.0155472	0.0125755	0.0135959	0.0143747	1.05728	0.080358	0.695016
MAD2L2	4.97166e+06	2.54645e+06	4.01739e+06	3.08617e+06	3.81044e+06	4.15817e+06	0.00155637	0.000779238	0.00116266	0.000846527	0.00113202	0.00110303	0.00116609	0.00102719	0.880883	-0.182978	0.59671
MAPRE3	1.21841e+07	1.03972e+07	1.03186e+07	1.13112e+07	8.43487e+06	1.3956e+07	0.00381422	0.00318164	0.0029863	0.00310263	0.00250586	0.00370208	0.00332739	0.00310352	0.932721	-0.100483	0.627204
MGST3	1.02343e+07	8.64014e+06	7.97912e+06	2.06245e+07	1.9739e+07	1.96415e+07	0.00320385	0.00264396	0.00230922	0.00565723	0.00586412	0.00521025	0.00271901	0.0055772	2.05119	1.03646	0.000917281
MGME1	7.10956e+06	6.09424e+06	7.57274e+06	4.89783e+06	6.92871e+06	8.41551e+06	0.00222564	0.00186489	0.00219161	0.00134346	0.0020584	0.00223236	0.00209405	0.00187807	0.896863	-0.157041	0.505086
OBSL1	1.06406e+07	6.08259e+06	5.96171e+06	7.47263e+06	5.78404e+06	3.3157e+06	0.00333104	0.00186133	0.00172537	0.00204972	0.00171834	0.000879548	0.00230591	0.0015492	0.671839	-0.573812	0.28991
OSTM1	1.30375e+06	1.50615e+06	942765	2.81235e+06	1.71237e+06	2.39646e+06	0.000408139	0.000460894	0.000272843	0.000771419	0.000508717	0.000635702	0.000380625	0.000638613	1.6778	0.74657	0.0521032
PANX1	2.13229e+06	2.23961e+06	1.85683e+06	3.67311e+06	3.00019e+06	1.68072e+06	0.000667514	0.000685342	0.000537381	0.00100752	0.000891307	0.000445841	0.000630079	0.000781557	1.24041	0.310819	0.44133
PCDHB2	2.97372e+06	3.75047e+06	3.52405e+06	4.14429e+06	5.29174e+06	4.87365e+06	0.000930922	0.00114768	0.00101989	0.00113677	0.00157209	0.00129282	0.00103283	0.00133389	1.29149	0.369041	0.101364
P4HA2	4.39917e+06	3.9183e+06	4.55335e+06	2.01998e+06	3.45414e+06	3.39637e+06	0.00137716	0.00119904	0.00131778	0.000554073	0.00102617	0.000900946	0.00129799	0.000827062	0.637187	-0.650211	0.0352845
PIK3CD	8.93632e+06	9.92056e+06	1.00813e+07	3.66853e+06	5.84234e+06	4.06882e+06	0.00279751	0.00303578	0.00291761	0.00100627	0.00173566	0.00107933	0.00291697	0.00127375	0.436669	-1.19539	0.0024527
PIGO	7.37668e+06	7.49765e+06	7.94012e+06	4.66059e+06	2.90358e+06	5.24182e+06	0.00230927	0.00229435	0.00229793	0.00127839	0.000862604	0.00139048	0.00230051	0.00117716	0.511693	-0.966648	0.00220008
POP1	6.68383e+07	5.99544e+07	5.79993e+07	5.04776e+07	4.7338e+07	3.30541e+07	0.0209237	0.0183466	0.0167854	0.0138458	0.0140633	0.00876819	0.0186852	0.0122258	0.654301	-0.611973	0.0375624
SURF2	1.46544e+06	2.84496e+06	2.48984e+06	1.96425e+06	3.01992e+06	3.48687e+06	0.000458754	0.000870585	0.000720578	0.000538787	0.000897166	0.000924953	0.000683306	0.000786969	1.15171	0.203775	0.58141
RPS6	2.62506e+08	2.53723e+08	2.60941e+08	2.05093e+08	2.43056e+08	2.26487e+08	0.0821773	0.0776416	0.0755184	0.0562563	0.0722078	0.0600797	0.0784458	0.0628479	0.801164	-0.319831	0.0398197
RTL8C	1.65666e+06	2.05135e+06	1.60341e+06	3.51393e+06	2.52603e+06	2.37953e+06	0.000518616	0.000627731	0.000464039	0.00096386	0.000750442	0.000631212	0.000536795	0.000781838	1.45649	0.542497	0.0869296
OXCT1	2.21573e+08	2.03308e+08	2.1245e+08	1.96175e+08	2.10965e+08	2.28332e+08	0.0693634	0.0622141	0.0614848	0.0538101	0.062674	0.0605692	0.0643541	0.0590178	0.917079	-0.124882	0.219585
SF3A1	1.55249e+08	1.41925e+08	1.33024e+08	1.28298e+08	1.18862e+08	1.36614e+08	0.0486005	0.0434304	0.0384982	0.0351919	0.0353119	0.0362392	0.0435097	0.035581	0.817771	-0.290231	0.0540277
SFXN3	5.06814e+07	5.2249e+07	5.34559e+07	4.88944e+07	5.16181e+07	4.14023e+07	0.0158658	0.0159887	0.0154705	0.0134116	0.0153349	0.0109827	0.015775	0.013243	0.839496	-0.252405	0.116719
SUPT4H1	6.37859e+06	6.32061e+06	6.53507e+06	7.89485e+06	6.29412e+06	6.76018e+06	0.00199681	0.00193416	0.0018913	0.00216553	0.00186988	0.00179326	0.00194076	0.00194289	1.0011	0.00158306	0.986407
SRP54	7.19043e+07	8.72367e+07	9.39568e+07	9.92131e+07	6.92906e+07	7.38537e+07	0.0225096	0.0266952	0.0271918	0.0272139	0.0205851	0.019591	0.0254655	0.0224633	0.882106	-0.180977	0.34642
STAG1	2.05649e+06	1.58217e+06	1.55223e+06	838077	1.0014e+06	468989	0.000643782	0.000484158	0.000449227	0.000229882	0.000297499	0.000124408	0.000525722	0.000217263	0.413265	-1.27486	0.0169302
ST7	3.4015e+06	3.33653e+06	2.58402e+06	9.24227e+06	5.70272e+06	6.84708e+06	0.00106484	0.00102101	0.000747836	0.00253513	0.00169418	0.00181631	0.00094456	0.00201521	2.13349	1.09321	0.018819
STRIP1	4.23296e+06	3.56689e+06	3.33107e+06	2.30105e+06	3.16936e+06	2.39036e+06	0.00132513	0.0010915	0.000964038	0.000631171	0.000941561	0.000634086	0.00112689	0.000735606	0.652777	-0.615339	0.0569167
AARS1	5.06541e+08	5.29011e+08	5.79602e+08	8.05799e+08	7.34854e+08	6.69401e+08	0.158572	0.161882	0.167741	0.221028	0.218313	0.177571	0.162732	0.205637	1.26366	0.337603	0.0399984
XAB2	4.56627e+07	5.74993e+07	5.10992e+07	1.23131e+08	1.20979e+08	1.30061e+08	0.0142947	0.0175953	0.0147885	0.0337746	0.0359408	0.0345011	0.0155595	0.0347388	2.23264	1.15875	9.22722e-05
TDRP	3.0634e+06	2.06817e+06	2.94435e+06	3.43538e+06	1.91263e+06	2.01699e+06	0.000958996	0.000632879	0.000852117	0.000942315	0.00056821	0.000535042	0.000814664	0.000681856	0.836978	-0.256738	0.458532
TCEA1	8.59148e+07	6.63053e+07	6.03197e+07	7.83802e+07	7.00944e+07	8.6441e+07	0.0268956	0.02029	0.017457	0.0214995	0.0208238	0.02293	0.0215475	0.0217511	1.00945	0.0135662	0.946753
CCT6A	5.15481e+08	5.12684e+08	4.67599e+08	4.051e+08	3.35047e+08	3.41071e+08	0.161371	0.156886	0.135327	0.111118	0.0995368	0.0904751	0.151195	0.100377	0.66389	-0.590983	0.00711083
TRAF2	9.59566e+06	7.13653e+06	6.14333e+06	7.45143e+06	7.38835e+06	8.35245e+06	0.00300392	0.00218384	0.00177793	0.00204391	0.00219495	0.00221564	0.0023219	0.0021515	0.926613	-0.109962	0.664587
TRIM68	6.8444e+06	6.88847e+06	7.30416e+06	1.57113e+06	723029	1.34273e+06	0.00214263	0.00210793	0.00211388	0.000430956	0.0002148	0.000356183	0.00212148	0.000333979	0.157427	-2.66724	9.94679e-06
TMEM41B	2.53504e+06	2.2598e+06	2.08539e+06	708112	721557	1.1823e+06	0.000793593	0.000691521	0.000603527	0.000194233	0.000214362	0.000313626	0.000696213	0.000240741	0.345786	-1.53205	0.00233377
TMEM35B	1.50017e+06	1.30235e+06	981854	1.99949e+06	1.77639e+06	1.87762e+06	0.000469628	0.000398532	0.000284156	0.000548455	0.000527734	0.000498071	0.000384105	0.000524753	1.36617	0.450137	0.0658469
PHF10	2.88679e+06	2.50709e+06	2.09287e+06	1.94494e+06	1.59715e+06	2.06662e+06	0.000903707	0.000767192	0.000605694	0.00053349	0.000474486	0.000548207	0.000758864	0.000518728	0.683558	-0.548865	0.0542425
PIP4P1	6.4353e+06	5.73952e+06	6.06941e+06	8.68491e+06	7.98127e+06	8.13649e+06	0.00201457	0.00175634	0.00175653	0.00238224	0.0023711	0.00215835	0.00184248	0.0023039	1.25043	0.322426	0.0149407
PRRC2A	2.2154e+07	2.22624e+07	1.96616e+07	4.6457e+07	4.75549e+07	4.62626e+07	0.00693531	0.00681248	0.00569022	0.012743	0.0141277	0.012272	0.00647934	0.0130476	2.01372	1.00986	0.000655366
PRRC2B	3.68787e+06	3.17383e+06	3.36926e+06	2.34152e+06	2.11686e+06	3.34265e+06	0.00115448	0.000971221	0.000975089	0.000642272	0.000628884	0.000886696	0.0010336	0.000719284	0.695903	-0.523043	0.0383283
PTDSS1	5.71768e+06	5.79292e+06	5.10667e+06	4.58857e+06	7.26873e+06	6.26316e+06	0.00178992	0.00177269	0.00147791	0.00125863	0.00215942	0.00166141	0.00168017	0.00169315	1.00773	0.0111043	0.965181
PSEN2	6.55197e+06	7.29035e+06	7.84896e+06	7.16887e+06	9.54305e+06	7.69579e+06	0.00205109	0.00223091	0.00227155	0.0019664	0.00283508	0.00204145	0.00218452	0.00228097	1.04415	0.0623352	0.752903
PTPRM	730803	1.6649e+06	1.4526e+06	589096	404328	383709	0.000228777	0.000509475	0.000420392	0.000161587	0.000120119	0.000101786	0.000386215	0.000127831	0.330983	-1.59517	0.0379809
PVR	9.77462e+06	9.33369e+06	9.16908e+06	1.27762e+07	1.15939e+07	7.73578e+06	0.00305994	0.00285619	0.0026536	0.00350447	0.00344436	0.00205205	0.00285658	0.0030003	1.05031	0.0708167	0.783336
RAD50	1.40748e+08	1.40926e+08	1.37008e+08	1.54251e+08	1.67675e+08	1.76039e+08	0.044061	0.0431246	0.0396512	0.0423105	0.0498134	0.0466976	0.0422789	0.0462738	1.09449	0.130257	0.193163
RBM4	8.60409e+07	8.46462e+07	8.23761e+07	7.4125e+07	8.20831e+07	8.18883e+07	0.0269351	0.0259025	0.0238403	0.0203322	0.0243855	0.0217223	0.0255593	0.0221467	0.866483	-0.206756	0.0848543
RAB10	4.19216e+08	4.70069e+08	4.87296e+08	4.60661e+08	4.3341e+08	4.31471e+08	0.131235	0.143845	0.141027	0.126358	0.128759	0.114455	0.138703	0.123191	0.888165	-0.171101	0.0567414
RFC3	3.20723e+07	2.358e+07	2.22098e+07	1.34499e+07	1.68297e+07	1.29033e+07	0.0100402	0.00721571	0.0064277	0.00368925	0.00499983	0.00342282	0.00789454	0.0040373	0.511404	-0.967464	0.0324625
RHPN2	1.69951e+07	1.05095e+07	1.47478e+07	5.73678e+06	6.89281e+06	6.52913e+06	0.00532031	0.003216	0.00426812	0.00157358	0.00204774	0.00173197	0.00426814	0.00178443	0.418081	-1.25815	0.016331
RPRD2	4.76614e+06	4.02657e+06	4.60693e+06	6.92301e+06	7.81274e+06	6.3211e+06	0.00149204	0.00123217	0.00133328	0.00189896	0.00232103	0.00167678	0.00135249	0.00196559	1.45331	0.539341	0.0394514
SLC35A4	2.68537e+07	2.76191e+07	2.85458e+07	1.37779e+07	1.32924e+07	1.18708e+07	0.00840654	0.00845168	0.00826138	0.00377924	0.00394895	0.00314895	0.0083732	0.00362571	0.433014	-1.20751	4.53278e-05
SNRPA1	5.53045e+07	5.25163e+07	5.29221e+07	6.02764e+07	7.11835e+07	7.31089e+07	0.017313	0.0160704	0.0153161	0.0165336	0.0211474	0.0193934	0.0162332	0.0190248	1.17197	0.228937	0.129447
MRPS23	5.15955e+07	5.78431e+07	5.54732e+07	4.55368e+07	4.93658e+07	5.33576e+07	0.016152	0.0177005	0.0160544	0.0124906	0.0146657	0.0141541	0.0166356	0.0137701	0.82775	-0.272733	0.0275851
SLC39A6	1.93254e+06	50117.3	88477.1	866729	1.43834e+06	856287	0.000604981	1.53363e-05	2.56059e-05	0.000237741	0.000427305	0.000227145	0.000215308	0.000297397	1.38127	0.465991	0.709861
MRPS5	3.12674e+07	2.88468e+07	2.88943e+07	2.36806e+07	2.35895e+07	2.23638e+07	0.00978824	0.00882738	0.00836223	0.00649553	0.00700805	0.00593238	0.00899262	0.00647865	0.720441	-0.473047	0.00856375
SEC11C	2.88722e+06	2.56379e+06	3.09156e+06	2.61374e+06	4.8566e+06	4.18241e+06	0.000903843	0.000784541	0.00089472	0.000716942	0.00144281	0.00110946	0.000861035	0.00108974	1.26561	0.339837	0.343901
SEC23B	1.29902e+08	1.53226e+08	1.5792e+08	9.24293e+07	1.04057e+08	7.96803e+07	0.0406659	0.0468886	0.0457034	0.0253531	0.0309135	0.0211366	0.0444193	0.0258011	0.580853	-0.783755	0.00549346
SERPINH1	6.17099e+06	5.32568e+06	5.45638e+06	1.04486e+06	1.94047e+06	2.33522e+06	0.00193183	0.0016297	0.00157912	0.000286603	0.000576481	0.000619459	0.00171355	0.000494181	0.288396	-1.79388	0.00130427
SCAMP2	1.13764e+07	1.1096e+07	1.53974e+07	6.90661e+06	8.91739e+06	7.87351e+06	0.00356137	0.00339547	0.00445612	0.00189446	0.00264921	0.00208859	0.00380432	0.00221075	0.581116	-0.783102	0.0162975
SET	3.96232e+08	3.1104e+08	3.32781e+08	3.24787e+08	3.12868e+08	3.74241e+08	0.12404	0.0951809	0.0963095	0.0890881	0.0929476	0.099274	0.105177	0.0937699	0.891545	-0.165621	0.313122
SCO1	4.53102e+07	4.81313e+07	4.73885e+07	4.5984e+07	4.87116e+07	4.52379e+07	0.0141843	0.0147286	0.0137146	0.0126133	0.0144714	0.0120001	0.0142092	0.0130283	0.916891	-0.125178	0.213314
SEPSECS	9.89798e+06	4.23053e+06	8.61577e+06	3.4419e+06	2.37055e+06	2.87277e+06	0.00309856	0.00129458	0.00249347	0.000944102	0.00070425	0.000762052	0.00229554	0.000803468	0.350013	-1.51452	0.0493637
SART1	3.15875e+07	2.91303e+07	5.04747e+07	4.82241e+07	3.64418e+07	4.95398e+07	0.00988845	0.00891414	0.0146078	0.0132277	0.0108262	0.0131413	0.0111368	0.0123984	1.11328	0.154823	0.5482
USP39	4.28678e+07	4.23865e+07	3.7371e+07	5.907e+07	5.56046e+07	5.39909e+07	0.0134197	0.0129707	0.0108155	0.0162027	0.0165192	0.014322	0.012402	0.0156813	1.26442	0.338479	0.0360865
SNX7	3.21916e+06	2.51382e+06	3.13702e+06	1.81848e+06	1.68972e+06	3.54403e+06	0.00100776	0.00076925	0.000907878	0.000498803	0.000501986	0.000940116	0.000894962	0.000646968	0.7229	-0.468131	0.200721
SMARCD2	2.98191e+07	2.33614e+07	2.58591e+07	1.41522e+07	1.30011e+07	1.60408e+07	0.00933485	0.00714881	0.00748384	0.00388191	0.0038624	0.0042551	0.00798916	0.00399981	0.500654	-0.998114	0.0044847
SGPL1	6.0842e+07	6.69276e+07	7.26595e+07	1.63201e+08	1.63314e+08	1.73837e+08	0.0190466	0.0204805	0.0210282	0.0447654	0.0485178	0.0461134	0.0201851	0.0464655	2.30197	1.20287	2.99035e-05
SGSM3	5.49396e+06	2.78905e+06	3.59129e+06	1.41192e+06	1.11529e+06	780382	0.00171988	0.000853473	0.00103935	0.000387284	0.000331332	0.00020701	0.00120423	0.000308542	0.256215	-1.96458	0.0290069
SMG1	1.04144e+08	1.05494e+08	1.09028e+08	7.71472e+07	9.68302e+07	9.84037e+07	0.0326023	0.0322822	0.0315535	0.0211613	0.0287666	0.0261033	0.032146	0.0253437	0.788393	-0.343012	0.0390174
SMC6	5.12389e+06	4.34241e+06	4.24672e+06	4.25429e+06	4.32904e+06	2.97887e+06	0.00160403	0.00132882	0.00122903	0.00116694	0.00128609	0.000790198	0.00138729	0.00108107	0.779268	-0.359808	0.176566
SLC50A1	6.98823e+06	7.05209e+06	8.65279e+06	3.35217e+06	3.45955e+06	3.36498e+06	0.00218766	0.002158	0.00250418	0.000919491	0.00102777	0.00089262	0.00228328	0.000946628	0.414591	-1.27024	0.000348901
STT3A	8.60938e+07	8.09656e+07	8.69773e+07	1.06091e+08	1.05163e+08	8.48017e+07	0.0269516	0.0247762	0.0251719	0.0291004	0.031242	0.0224952	0.0256332	0.0276125	1.07722	0.107307	0.506528
STAU1	5.85237e+07	4.78354e+07	6.50966e+07	5.72068e+07	5.78938e+07	6.80142e+07	0.0183208	0.0146381	0.0188395	0.0156916	0.0171993	0.018042	0.0172661	0.0169776	0.983292	-0.024308	0.855966
STX7	2.94129e+07	3.14979e+07	3.4351e+07	4.30417e+07	4.70493e+07	4.183e+07	0.00920771	0.00963863	0.00994145	0.0118062	0.0139775	0.0110962	0.00959593	0.0122933	1.2811	0.357378	0.039072
STMN1	5.83414e+07	4.45801e+07	4.2591e+07	5.27102e+07	5.75035e+07	6.67726e+07	0.0182637	0.0136419	0.0123262	0.0144583	0.0170833	0.0177126	0.0147439	0.0164181	1.11355	0.155161	0.461567
SUN1	2.35606e+07	1.66333e+07	1.50796e+07	1.75478e+07	1.95716e+07	1.66595e+07	0.00737565	0.00508993	0.00436415	0.0048133	0.00581439	0.00441924	0.00560991	0.00501564	0.894068	-0.161543	0.583554
SRR	6.36107e+06	5.83243e+06	6.79314e+06	1.38165e+06	1.6425e+06	3.07493e+06	0.00199133	0.00178477	0.00196599	0.000378983	0.000487958	0.000815679	0.00191403	0.000560873	0.293032	-1.77087	0.000762934
THNSL1	1.27981e+08	1.29181e+08	1.1299e+08	9.6438e+07	9.90085e+07	1.15262e+08	0.0400643	0.0395306	0.0327002	0.0264526	0.0294137	0.0305754	0.0374317	0.0288139	0.769774	-0.377494	0.0320339
PAK1IP1	3.73911e+07	4.01159e+07	2.92139e+07	2.77986e+07	2.45038e+07	2.47809e+07	0.0117053	0.0122758	0.00845473	0.00762508	0.00727966	0.00657356	0.0108119	0.00715943	0.662178	-0.594709	0.0411276
PPT1	2.29483e+07	2.29165e+07	2.98732e+07	3.60773e+07	3.98777e+07	4.69452e+07	0.00718394	0.00701264	0.00864552	0.0098959	0.011847	0.012453	0.00761404	0.0113986	1.49706	0.582129	0.0151914
PRPF40A	7.67906e+07	7.92211e+07	7.69015e+07	5.15136e+07	4.2182e+07	5.8509e+07	0.0240392	0.0242424	0.0222559	0.01413	0.0125315	0.0155206	0.0235125	0.0140607	0.59801	-0.741759	0.0009051
PSMB4	8.7306e+07	7.54098e+07	8.2038e+07	9.29058e+07	6.79373e+07	8.20081e+07	0.0273311	0.0230761	0.0237424	0.0254838	0.020183	0.0217541	0.0247165	0.0224736	0.909255	-0.137243	0.336107
PPM1E	1.7806e+06	2.52503e+06	2.44294e+06	3.10251e+06	2.54822e+06	2.2583e+06	0.000557415	0.000772681	0.000707007	0.000851009	0.000757033	0.000599054	0.000679034	0.000735699	1.08345	0.115631	0.59145
PRRC2C	2.83988e+07	3.15192e+07	2.61208e+07	6.60544e+07	7.00267e+07	7.51324e+07	0.00889023	0.00964517	0.00755955	0.0181185	0.0208038	0.0199302	0.00869832	0.0196175	2.25532	1.17333	0.000397159
PSME2	8.28299e+07	8.48981e+07	8.4825e+07	7.84877e+07	8.87105e+07	8.302e+07	0.0259299	0.0259796	0.024549	0.0215289	0.0263544	0.0220225	0.0254861	0.0233019	0.914299	-0.129263	0.244674
PSMD6	5.64667e+08	6.39802e+08	6.72578e+08	2.85478e+08	2.84068e+08	2.74737e+08	0.176769	0.195785	0.194649	0.0783059	0.0843918	0.0728788	0.189068	0.0785255	0.41533	-1.26767	9.3881e-05
RCN3	2.15673e+06	744149	1.22717e+06	460632	437165	539334	0.000675163	0.000227716	0.000355154	0.00012635	0.000129874	0.000143068	0.000419345	0.000133097	0.317394	-1.65565	0.0980768
RAVER1	1.51156e+07	1.62222e+07	1.41891e+07	3.36847e+06	4.18257e+06	5.85516e+06	0.00473192	0.00496414	0.00410643	0.00092396	0.00124257	0.00155319	0.00460083	0.00123991	0.269496	-1.89167	0.000431714
RCC1	1.6319e+08	1.69274e+08	1.29748e+08	1.32059e+08	1.42428e+08	1.44457e+08	0.0510867	0.0517994	0.0375502	0.0362233	0.042313	0.0383197	0.0468121	0.038952	0.832092	-0.265184	0.18876
RAPH1	982908	1.26632e+06	1.36075e+06	214172	1.3604e+06	358551	0.000307699	0.000387506	0.000393811	5.87466e-05	0.000404152	9.51121e-05	0.000363005	0.000186004	0.5124	-0.964658	0.19241
RECQL5	5.28634e+06	4.96192e+06	4.10969e+06	2.31286e+06	2.01496e+06	1.39408e+06	0.00165489	0.00151839	0.00118938	0.000634409	0.000598612	0.000369805	0.00145422	0.000534275	0.367397	-1.44459	0.00465222
RAB35	2.75079e+07	2.47344e+07	2.40495e+07	2.02161e+07	2.34754e+07	2.3174e+07	0.00861134	0.00756895	0.00696011	0.00554521	0.00697415	0.00614731	0.00771347	0.00622222	0.80667	-0.30995	0.0788435
RAB25	1.65905e+07	1.32394e+07	1.34493e+07	1.84955e+07	1.70071e+07	1.82473e+07	0.00519365	0.00405137	0.00389234	0.00507325	0.00505252	0.00484041	0.00437912	0.00498873	1.13921	0.188031	0.217169
ARHGAP18	4.64326e+06	4.90659e+06	4.70893e+06	3.57596e+06	3.96087e+06	4.36123e+06	0.00145357	0.00150146	0.0013628	0.000980874	0.00117671	0.00115689	0.00143928	0.00110482	0.767625	-0.381527	0.0108329
HNRNPAB	1.40369e+08	1.47475e+08	1.38581e+08	1.28623e+08	1.2334e+08	1.38982e+08	0.0439423	0.0451285	0.0401064	0.035281	0.0366421	0.0368674	0.0430591	0.0362635	0.84218	-0.2478	0.0130338
RNF220	199534	95534.3	255013	589954	332539	298677	6.24642e-05	2.92343e-05	7.38026e-05	0.000161822	9.87916e-05	7.92293e-05	5.5167e-05	0.000113281	2.05342	1.03803	0.109081
POLR2H	3.98929e+07	3.73413e+07	3.91802e+07	1.71755e+07	1.92784e+07	1.65352e+07	0.0124884	0.0114268	0.0113391	0.0047112	0.00572727	0.00438626	0.0117514	0.00494158	0.420509	-1.24979	0.000239948
MRPL3	1.01462e+08	1.00787e+08	1.19943e+08	1.16223e+08	1.28404e+08	1.40846e+08	0.0317626	0.0308418	0.0347125	0.0318796	0.0381467	0.0373619	0.0324389	0.0357961	1.10349	0.142074	0.216697
MRPL10	2.2039e+07	2.29839e+07	2.19348e+07	2.16858e+07	1.99317e+07	2.35743e+07	0.0068993	0.00703329	0.00634811	0.00594834	0.00592136	0.00625351	0.00676023	0.00604107	0.893619	-0.162268	0.0377256
MRRF	2.20448e+07	2.44813e+07	2.08309e+07	3.09727e+07	2.79296e+07	3.78997e+07	0.00690112	0.0074915	0.00602863	0.00849571	0.0082974	0.0100536	0.00680708	0.00894889	1.31464	0.394673	0.0375419
RPS12	2.17947e+08	2.57543e+08	2.56137e+08	2.72931e+08	2.57671e+08	2.67295e+08	0.0682283	0.0788104	0.0741279	0.0748641	0.0765496	0.0709047	0.0737222	0.0741061	1.00521	0.00749363	0.917675
RPSA	5.2592e+08	4.7836e+08	4.83576e+08	5.07628e+08	4.98035e+08	4.42849e+08	0.164639	0.146382	0.139951	0.139241	0.147958	0.117474	0.150324	0.134891	0.897333	-0.156285	0.257522
RTN3	5.31352e+07	4.54481e+07	4.95846e+07	7.33042e+07	9.60945e+07	7.00162e+07	0.0166339	0.0139075	0.0143502	0.0201071	0.028548	0.018573	0.0149639	0.0224094	1.49757	0.58262	0.0814471
SERINC5	1.20343e+06	2.06565e+06	4.23481e+06	2.99686e+06	5.85092e+06	5.69381e+06	0.000376732	0.000632109	0.00122559	0.000822028	0.00173821	0.00151038	0.000744809	0.00135687	1.82177	0.865344	0.176075
SPCS2	3.85671e+07	3.46653e+07	4.36137e+07	3.41756e+07	4.82953e+07	3.79789e+07	0.0120734	0.0106079	0.0126221	0.00937427	0.0143477	0.0100746	0.0117678	0.0112655	0.957316	-0.0629324	0.778127
BCAS2	3.94953e+07	3.58161e+07	3.56794e+07	4.65818e+07	6.12997e+07	5.2303e+07	0.012364	0.0109601	0.0103259	0.0127772	0.0182111	0.0138743	0.0112166	0.0149542	1.33322	0.414912	0.101596
SPART	166474	604893	649299	1.9499e+07	2.16201e+07	1.77423e+07	5.21146e-05	0.000185103	0.000187912	0.0053485	0.00642297	0.00470647	0.00014171	0.00549265	38.7598	5.27649	0.000441186
SIPA1L1	628500	769859	472198	246584	243091	317058	0.000196752	0.000235584	0.000136658	6.76372e-05	7.22183e-05	8.41053e-05	0.000189664	7.46536e-05	0.393609	-1.34516	0.0169625
SRP9	3.45238e+08	2.92956e+08	2.86338e+08	1.93567e+08	1.94856e+08	2.02185e+08	0.108077	0.0896473	0.0828684	0.0530949	0.0578883	0.0536331	0.0935308	0.0548721	0.586674	-0.769368	0.00732362
PIP4K2C	2.29776e+07	2.32149e+07	2.44304e+07	1.61479e+07	1.91514e+07	1.47215e+07	0.00719311	0.00710397	0.00707033	0.00442931	0.00568956	0.00390515	0.00712247	0.00467467	0.656327	-0.607513	0.00994358
POMP	7.24482e+06	5.18545e+06	6.42228e+06	7.02128e+06	7.89132e+06	4.87717e+06	0.00226799	0.00158679	0.00185866	0.00192592	0.00234438	0.00129376	0.00190448	0.00185468	0.973853	-0.0382243	0.897776
PRRC1	3.42748e+07	4.2481e+07	4.51598e+07	4.68375e+07	4.17804e+07	3.19889e+07	0.0107297	0.0129996	0.0130696	0.0128474	0.0124122	0.00848561	0.0122663	0.0112484	0.917019	-0.124977	0.555891
PTCD3	5.06395e+07	4.2504e+07	4.04219e+07	5.28747e+07	5.57223e+07	5.27264e+07	0.0158527	0.0130066	0.0116984	0.0145034	0.0165541	0.0139866	0.0135192	0.0150147	1.11062	0.151364	0.362277
CTPS2	6.59194e+07	6.09075e+07	6.68773e+07	5.65042e+07	7.58962e+07	6.27549e+07	0.020636	0.0186382	0.0193548	0.0154989	0.0225475	0.0166469	0.019543	0.0182311	0.932869	-0.100254	0.592755
CRYZL1	1.28565e+07	1.55894e+07	1.06605e+07	8.99021e+06	1.05084e+07	1.03532e+07	0.00402473	0.00477049	0.00308522	0.00246599	0.00312186	0.00274637	0.00396015	0.00277807	0.701507	-0.511471	0.0867775
C9orf64	1.37201e+07	1.25814e+07	1.00505e+07	1.50359e+07	1.28443e+07	1.24769e+07	0.00429508	0.00385002	0.00290868	0.00412431	0.00381581	0.00330972	0.00368459	0.00374995	1.01774	0.0253655	0.896705
RDH13	4.55002e+07	4.93764e+07	3.7744e+07	3.81006e+07	3.08277e+07	3.08871e+07	0.0142438	0.0151096	0.0109234	0.0104509	0.0091584	0.00819335	0.0134256	0.00926754	0.690288	-0.534729	0.044105
RAB29	1.019e+07	9.73256e+06	1.60511e+07	6.37552e+06	6.20039e+06	4.77455e+06	0.00318996	0.00297825	0.00464532	0.00174879	0.00184203	0.00126653	0.00360451	0.00161912	0.449192	-1.1546	0.0230235
RANBP3	6.73603e+07	6.62042e+07	6.04509e+07	5.36111e+07	4.94139e+07	5.97637e+07	0.0210871	0.0202591	0.0174949	0.0147054	0.01468	0.0158534	0.0196137	0.0150796	0.768829	-0.379265	0.0170626
RIT1	4.50831e+06	4.6563e+06	4.0064e+06	6.42956e+06	5.49468e+06	7.3723e+06	0.00141133	0.00142487	0.00115948	0.00176361	0.00163237	0.00195563	0.00133189	0.00178387	1.33935	0.421535	0.0239092
RPL19	1.79201e+08	1.97092e+08	1.8822e+08	1.90077e+08	1.36899e+08	1.42352e+08	0.0560988	0.0603119	0.0544724	0.0521376	0.0406702	0.0377613	0.056961	0.0435231	0.764085	-0.388195	0.0465567
RRAS	1.71791e+07	1.41327e+07	1.85687e+07	2.16031e+07	1.65715e+07	2.15292e+07	0.00537789	0.00432473	0.00537394	0.00592567	0.00492312	0.00571101	0.00502552	0.00551993	1.09838	0.135377	0.347044
RRAGC	1.67068e+07	1.81205e+07	1.85005e+07	2.93055e+07	2.78036e+07	2.3564e+07	0.00523005	0.00554505	0.00535419	0.00803841	0.00825996	0.00625076	0.00537643	0.00751638	1.39802	0.483388	0.0291013
RPS25	1.97321e+08	2.13565e+08	1.8544e+08	2.30225e+08	2.69632e+08	2.75032e+08	0.0617713	0.0653529	0.0536679	0.0631499	0.0801031	0.0729572	0.060264	0.0720701	1.19591	0.258103	0.120844
RTCB	1.79245e+08	1.95739e+08	1.99532e+08	2.07715e+08	2.22557e+08	2.37696e+08	0.0561125	0.059898	0.0577461	0.0569757	0.0661178	0.0630532	0.0579188	0.0620489	1.07131	0.0993723	0.227708
SART3	9.36199e+07	9.06539e+07	8.61777e+07	7.19551e+07	7.07001e+07	6.33981e+07	0.0293076	0.0277409	0.0249405	0.0197371	0.0210038	0.0168175	0.0273297	0.0191861	0.702024	-0.510407	0.0102191
SPAST	4.27995e+07	3.49969e+07	3.09766e+07	2.1828e+07	2.04295e+07	1.68609e+07	0.0133984	0.0107094	0.00896488	0.00598736	0.00606925	0.00447266	0.0110242	0.00550975	0.499787	-1.00061	0.0165786
SNX30	1.69349e+06	1.79499e+06	1.1428e+06	1.05499e+06	1.11629e+06	2.05255e+06	0.000530145	0.000549284	0.000330735	0.000289381	0.00033163	0.000544475	0.000470055	0.000388495	0.826489	-0.274932	0.482326
SERPINB6	1.7607e+08	2.03594e+08	2.23722e+08	3.37113e+08	3.28444e+08	3.55424e+08	0.0551186	0.0623015	0.0647468	0.0924692	0.0975752	0.0942824	0.0607223	0.0947756	1.5608	0.642289	0.000470636
SORL1	1.41636e+06	870603	764801	551694	608983	395690	0.00044339	0.000266412	0.000221339	0.000151328	0.000180918	0.000104964	0.000310381	0.000145737	0.469542	-1.09067	0.082047
SMU1	8.62529e+07	6.50987e+07	7.40451e+07	6.87344e+07	6.35094e+07	4.99674e+07	0.0270014	0.0199208	0.0214292	0.0188536	0.0188676	0.0132547	0.0227838	0.016992	0.745791	-0.423157	0.112023
SMYD3	1.3462e+08	1.08779e+08	1.4835e+08	2.03199e+08	2.29891e+08	2.20579e+08	0.0421427	0.0332875	0.0429337	0.0557369	0.0682967	0.0585125	0.0394546	0.0608487	1.54225	0.625032	0.0120561
SH3GL1	3.70722e+07	3.55408e+07	3.72378e+07	2.81626e+07	2.97436e+07	3.32606e+07	0.0116054	0.0108758	0.0107769	0.0077249	0.00883631	0.00882296	0.011086	0.00846139	0.763247	-0.389778	0.0043592
SPIN1	9.18107e+06	7.24816e+06	9.19977e+06	5.8051e+06	6.06333e+06	7.21902e+06	0.00287413	0.002218	0.00266249	0.00159232	0.00180131	0.00191497	0.00258487	0.00176954	0.684574	-0.546722	0.0192886
SHARPIN	1.64838e+06	1.33613e+06	1.19891e+06	1.02585e+06	1.05945e+06	1.29151e+06	0.000516024	0.000408867	0.000346975	0.000281387	0.000314746	0.000342595	0.000423956	0.000312909	0.73807	-0.43817	0.101682
SRGAP2	3.97556e+06	2.0784e+06	2.46193e+06	5.48871e+06	5.54132e+06	5.2759e+06	0.00124455	0.000636009	0.000712502	0.00150554	0.00164623	0.00139953	0.000864352	0.0015171	1.75518	0.811623	0.0330464
STARD3NL	1.55418e+07	1.52074e+07	1.55504e+07	1.5597e+07	1.71912e+07	1.51167e+07	0.00486536	0.00465359	0.00450042	0.00427822	0.00510723	0.00400997	0.00467312	0.00446514	0.955493	-0.0656829	0.580989
TFG	9.52602e+07	1.07314e+08	1.2476e+08	9.43006e+07	9.4526e+07	1.10082e+08	0.0298212	0.0328391	0.0361065	0.0258664	0.0280821	0.0292012	0.0329222	0.0277165	0.841879	-0.248315	0.0650821
TKFC	1.46331e+08	1.33445e+08	1.39429e+08	7.26858e+07	8.01468e+07	6.94345e+07	0.0458089	0.0408355	0.0403518	0.0199375	0.0238102	0.0184187	0.0423321	0.0207222	0.489514	-1.03058	0.000802863
MPST	8.27534e+07	8.47845e+07	8.06834e+07	3.47349e+07	4.34955e+07	4.34538e+07	0.0259059	0.0259448	0.0233504	0.00952767	0.0129218	0.0115269	0.025067	0.0113254	0.451806	-1.14622	0.000462089
TEX10	3.97667e+07	3.6667e+07	3.62087e+07	3.64989e+07	3.73314e+07	4.21879e+07	0.012449	0.0112204	0.0104791	0.0100115	0.0110905	0.0111911	0.0113828	0.0107644	0.94567	-0.080592	0.419155
PES1	9.32021e+07	9.85084e+07	8.79124e+07	6.91523e+07	7.10862e+07	6.46656e+07	0.0291769	0.0301445	0.0254425	0.0189683	0.0211185	0.0171537	0.0282546	0.0190802	0.675293	-0.566414	0.00749535
PLXNA1	4.07171e+06	4.78708e+06	5.17415e+06	2.79027e+06	3.98046e+06	3.93872e+06	0.00127465	0.00146489	0.00149744	0.000765361	0.00118253	0.00104482	0.00141233	0.000997568	0.70633	-0.501586	0.0423442
PPP1R7	4.03772e+07	4.86782e+07	5.26244e+07	3.8041e+07	3.84519e+07	3.14339e+07	0.0126401	0.014896	0.0152299	0.0104345	0.0114234	0.00833839	0.0142553	0.0100654	0.706084	-0.502088	0.0264397
RPS23	9.95104e+07	1.13417e+08	1.05362e+08	4.23956e+07	4.9804e+07	4.65559e+07	0.0311517	0.0347067	0.0304926	0.011629	0.0147959	0.0123498	0.032117	0.0129249	0.402432	-1.31318	0.000292142
RPS2	4.48879e+08	4.91984e+08	4.33526e+08	4.31722e+08	4.20811e+08	3.581e+08	0.140521	0.150552	0.125466	0.11842	0.125016	0.0949924	0.138846	0.112809	0.812477	-0.299601	0.0894534
SLC26A11	6.38708e+06	8.53815e+06	7.66667e+06	8.60747e+06	9.37751e+06	7.88272e+06	0.00199947	0.00261275	0.00221879	0.002361	0.0027859	0.00209103	0.002277	0.00241264	1.05957	0.0834776	0.642234
SLC4A7	3.17798e+07	2.34213e+07	2.5854e+07	2.5864e+07	3.09928e+07	3.38199e+07	0.00994864	0.00716713	0.00748234	0.00709442	0.00920744	0.00897132	0.00819937	0.00842439	1.02744	0.03906	0.848518
SLC41A1	1.97152e+06	2.07786e+06	2.04203e+06	1.56827e+06	1.14197e+06	1.78396e+06	0.000617183	0.000635844	0.00059098	0.000430171	0.00033926	0.000473227	0.000614669	0.000414219	0.67389	-0.569415	0.00851475
SAPCD2	7.44256e+06	4.32267e+06	4.16311e+06	3.7203e+06	2.88081e+06	2.29913e+06	0.00232989	0.00132278	0.00120484	0.00102047	0.000855838	0.000609885	0.00161917	0.00082873	0.511825	-0.966278	0.10365
SLC25A24	5.53033e+07	5.71048e+07	5.09104e+07	8.06145e+07	8.35131e+07	8.63264e+07	0.0173127	0.0174746	0.0147339	0.0221123	0.0248103	0.0228996	0.016507	0.0232741	1.40995	0.495643	0.00480571
SARAF	3.30533e+06	3.7202e+06	4.0676e+06	3.29275e+06	2.76951e+06	2.38742e+06	0.00103473	0.00113841	0.00117719	0.000903191	0.000822773	0.000633306	0.00111678	0.000786423	0.704188	-0.505967	0.0218427
SDF2	3.23785e+06	2.7062e+06	2.47537e+06	2.73141e+06	835514	3.60674e+06	0.00101361	0.000828122	0.000716391	0.000749217	0.000248217	0.000956752	0.000852707	0.000651395	0.763915	-0.388516	0.426139
SFR1	318076	386525	352258	883448	873893	1.55039e+06	9.95734e-05	0.00011828	0.000101946	0.000242327	0.000259619	0.000411269	0.0001066	0.000304405	2.85558	1.51378	0.021504
SELENOT	7.78932e+06	9.61805e+06	9.13861e+06	4.94574e+06	5.96771e+06	4.35277e+06	0.00243844	0.00294321	0.00264479	0.0013566	0.0017729	0.00115465	0.00267548	0.00142805	0.533755	-0.90575	0.00593078
SMARCD1	3.3804e+06	3.33169e+06	2.70593e+06	4.25512e+06	7.89327e+06	7.12529e+06	0.00105823	0.00101953	0.000783116	0.00116717	0.00234496	0.00189011	0.000953625	0.00180074	1.88831	0.917099	0.0746699
SPG7	2.83118e+07	3.11933e+07	3.35722e+07	2.55376e+07	3.28484e+07	2.75528e+07	0.008863	0.00954543	0.00971606	0.00700489	0.0097587	0.00730888	0.00937483	0.00802415	0.855925	-0.224443	0.211833
SRI	2.07498e+07	1.79737e+07	2.15723e+07	4.27178e+07	3.3632e+07	3.11575e+07	0.0064957	0.0055001	0.0062432	0.0117174	0.00999148	0.00826507	0.00607967	0.0099913	1.6434	0.71668	0.0197806
SLU7	2.26854e+06	2.43902e+06	2.54049e+06	3.19541e+06	3.65221e+06	2.89783e+06	0.000710165	0.000746362	0.000735236	0.000876492	0.00108501	0.0007687	0.000730588	0.000910068	1.24567	0.316916	0.127203
SMIM7	1.2181e+06	951175	1.16348e+06	2.70396e+06	2.16807e+06	1.36479e+06	0.000381326	0.000291068	0.00033672	0.000741687	0.000644097	0.000362035	0.000336371	0.000582606	1.73203	0.792466	0.102641
STXBP4	1.9979e+06	1.94475e+06	1.11161e+06	611188	1.30204e+06	787200	0.000625443	0.000595112	0.00032171	0.000167647	0.000386813	0.000208819	0.000514088	0.000254426	0.494908	-1.01477	0.0920096
SUPT7L	1.36422e+06	962271	1.35264e+06	1.50026e+06	1.23075e+06	1.47623e+06	0.000427069	0.000294464	0.000391465	0.000411517	0.000365635	0.000391597	0.000370999	0.000389583	1.05009	0.0705136	0.679555
STX6	1.74486e+07	1.55162e+07	1.67201e+07	1.16342e+07	1.65395e+07	1.39025e+07	0.00546228	0.0047481	0.00483891	0.00319122	0.0049136	0.00368787	0.00501643	0.0039309	0.783605	-0.351802	0.124052
SPRYD7	7.33837e+06	1.01961e+07	1.07141e+07	6.42609e+06	7.19083e+06	6.49782e+06	0.00229727	0.00312009	0.00310073	0.00176266	0.00213627	0.00172366	0.00283936	0.0018742	0.660076	-0.599296	0.0328031
TSC22D4	494994	318688	549916	476003	578516	551663	0.000154958	9.75215e-05	0.00015915	0.000130566	0.000171867	0.000146338	0.00013721	0.000149591	1.09023	0.124637	0.622416
TACO1	4.01583e+07	4.19336e+07	3.68477e+07	6.72943e+07	6.9654e+07	6.70099e+07	0.0125715	0.0128321	0.010664	0.0184586	0.020693	0.0177755	0.0120225	0.0189757	1.57835	0.658414	0.00336891
RELA	6.18876e+07	6.3582e+07	6.96597e+07	3.85967e+07	4.19482e+07	5.02143e+07	0.0193739	0.0194567	0.02016	0.0105869	0.0124621	0.0133202	0.0196635	0.0121231	0.616527	-0.697765	0.000870711
TFB1M	1.19186e+07	1.1315e+07	9.2305e+06	1.36262e+07	8.6943e+06	1.1839e+07	0.00373111	0.0034625	0.00267138	0.00373764	0.00258293	0.0031405	0.00328833	0.00315369	0.959055	-0.0603148	0.784664
TRAPPC8	1.713e+07	2.01759e+07	2.40447e+07	2.65984e+07	2.65384e+07	2.97295e+07	0.00536255	0.00617402	0.00695872	0.00729585	0.00788409	0.00788629	0.0061651	0.00768874	1.24714	0.318624	0.0383397
TPRKB	8.62688e+06	9.02123e+06	8.54416e+06	1.33438e+07	1.21043e+07	1.33841e+07	0.00270064	0.00276058	0.00247275	0.00366017	0.00359599	0.00355037	0.00264465	0.00360218	1.36206	0.445789	0.000507877
TOMM5	2.85102e+07	2.6452e+07	2.37778e+07	1.48463e+07	1.65888e+07	1.58828e+07	0.00892511	0.00809454	0.00688147	0.00407229	0.00492824	0.00421319	0.00796704	0.00440457	0.552849	-0.855043	0.00539175
TOMM40	8.28916e+07	9.32518e+07	8.60503e+07	5.72511e+07	5.99164e+07	7.28249e+07	0.0259492	0.0285359	0.0249036	0.0157038	0.0178001	0.0193181	0.0264629	0.0176073	0.66536	-0.587793	0.00416409
TMX3	1.6647e+07	1.79548e+07	1.74359e+07	2.56826e+07	2.29221e+07	2.29274e+07	0.00521134	0.00549432	0.00504609	0.00704465	0.00680976	0.0060819	0.00525058	0.00664544	1.26566	0.339886	0.0118155
TTI2	73914	169063	123877	477334	446521	573830	2.31387e-05	5.17347e-05	3.58509e-05	0.000130931	0.000132654	0.000152218	3.69081e-05	0.000138601	3.7553	1.90893	0.000690333
TMEM254	698230	950879	995971	2.15364e+06	2.74764e+06	2.24148e+06	0.00021858	0.000290977	0.000288242	0.000590737	0.000816276	0.000594591	0.000265933	0.000667201	2.50891	1.32706	0.00683824
OSGEP	1.85364e+07	1.99086e+07	1.89991e+07	1.43646e+07	2.01244e+07	1.095e+07	0.00580281	0.00609221	0.00549849	0.00394017	0.0059786	0.00290469	0.00579784	0.00427449	0.737256	-0.439763	0.17277
ORMDL3	1.09073e+07	1.13309e+07	1.14497e+07	5.01797e+06	9.53606e+06	6.66831e+06	0.00341451	0.00346737	0.00331363	0.00137641	0.002833	0.00176889	0.0033985	0.00199277	0.586366	-0.770126	0.0324828
PCM1	8.93027e+06	9.59875e+06	1.11401e+07	7.39403e+06	1.01347e+07	7.29248e+06	0.00279562	0.0029373	0.00322404	0.00202816	0.00301084	0.00193446	0.00298565	0.00232449	0.778553	-0.361134	0.145628
OXA1L	2.82484e+07	3.17328e+07	3.20953e+07	1.45545e+07	1.81406e+07	1.62552e+07	0.00884313	0.00971051	0.00928864	0.00399226	0.00538926	0.00431199	0.00928076	0.0045645	0.491824	-1.02378	0.000657743
RABGGTA	3.00397e+07	3.30241e+07	3.56893e+07	3.34161e+07	2.95804e+07	3.19733e+07	0.00940393	0.0101057	0.0103288	0.00916593	0.00878783	0.00848149	0.00994612	0.00881175	0.885948	-0.174705	0.0294094
PHPT1	2.87217e+07	2.52606e+07	2.97533e+07	1.63791e+07	1.72032e+07	1.95538e+07	0.00899132	0.00772998	0.00861085	0.00449272	0.00511079	0.00518698	0.00844405	0.00493016	0.583862	-0.7763	0.00125848
PKNOX1	570898	230175	361067	278502	482923	483758	0.000178719	7.04356e-05	0.000104496	7.63921e-05	0.000143468	0.000128325	0.000117884	0.000116062	0.984547	-0.0224682	0.963944
PRPF38B	6.34958e+06	6.41923e+06	5.04125e+06	5.61377e+06	4.70894e+06	5.14964e+06	0.00198773	0.00196434	0.00145898	0.00153984	0.00139895	0.00136603	0.00180368	0.00143494	0.795561	-0.329956	0.110627
PRPF8	3.80766e+08	3.42405e+08	3.2241e+08	3.07899e+08	3.34599e+08	2.84683e+08	0.119198	0.104779	0.093308	0.0844559	0.0994038	0.0755173	0.105762	0.086459	0.817487	-0.290732	0.132222
RNF114	1.69664e+07	1.43482e+07	1.33571e+07	1.81471e+07	2.38457e+07	1.58262e+07	0.00531133	0.00439066	0.00386565	0.00497769	0.00708415	0.00419819	0.00452255	0.00542001	1.19844	0.26116	0.402761
RPN1	5.69073e+08	6.06484e+08	6.50957e+08	7.53685e+08	8.1272e+08	6.35202e+08	0.178148	0.18559	0.188392	0.206734	0.241445	0.168499	0.184043	0.205559	1.11691	0.15951	0.3693
POLR1E	4.30107e+07	4.33075e+07	4.35138e+07	2.66632e+07	3.11613e+07	2.58017e+07	0.0134645	0.0132525	0.0125932	0.00731364	0.0092575	0.00684435	0.0131034	0.00780516	0.59566	-0.74744	0.00249909
POLR2E	2.1253e+07	2.16334e+07	2.10532e+07	1.30285e+07	1.00517e+07	1.27258e+07	0.00665323	0.00662003	0.00609296	0.00357367	0.00298618	0.00337575	0.00645541	0.00331187	0.513038	-0.962863	0.000231788
MRPL28	1.75317e+07	1.81961e+07	1.7627e+07	2.92519e+07	2.86587e+07	2.53722e+07	0.0054883	0.00556818	0.0051014	0.00802369	0.00851401	0.00673041	0.00538596	0.00775604	1.44005	0.526116	0.0126448
MRPL39	6.762e+07	6.83536e+07	6.83684e+07	6.74394e+07	7.03499e+07	7.14632e+07	0.0211684	0.0209168	0.0197863	0.0184984	0.0208998	0.0189569	0.0206239	0.0194517	0.943164	-0.0844189	0.239944
RYR2	338929	305401	360510	746085	729162	601700	0.000106102	9.34553e-05	0.000104334	0.000204649	0.000216622	0.000159611	0.000101297	0.000193627	1.91148	0.934689	0.00657449
MRPS11	7.24589e+06	8.10656e+06	6.65878e+06	3.65863e+06	2.63784e+06	3.46294e+06	0.00226832	0.00248068	0.0019271	0.00100355	0.000783658	0.000918605	0.00222537	0.000901938	0.405298	-1.30294	0.00158571
SLC25A33	3.54648e+06	3.92978e+06	3.45739e+06	2.92415e+06	2.67648e+06	2.6648e+06	0.00111023	0.00120255	0.00100059	0.000802084	0.000795138	0.000706885	0.00110446	0.000768036	0.695398	-0.52409	0.00696724
SNRPB2	1.89222e+07	1.68057e+07	1.42207e+07	4.54372e+06	1.12833e+07	7.25656e+06	0.00592357	0.00514268	0.00411557	0.00124633	0.00335206	0.00192493	0.00506061	0.00217444	0.42968	-1.21867	0.0236946
MRPS24	1.96566e+07	1.94218e+07	2.13878e+07	1.72365e+07	2.05475e+07	1.28954e+07	0.00615348	0.00594325	0.00618981	0.00472792	0.00610433	0.00342074	0.00609551	0.004751	0.779425	-0.359518	0.159259
DAP3	6.42392e+07	7.78179e+07	6.13995e+07	6.77686e+07	6.92739e+07	5.02389e+07	0.02011	0.023813	0.0177695	0.0185887	0.0205801	0.0133267	0.0205642	0.0174985	0.850923	-0.232899	0.333345
RUNDC1	768144	532758	756919	3.36925e+06	4.13226e+06	2.33189e+06	0.000240467	0.000163029	0.000219058	0.000924175	0.00122762	0.000618576	0.000207518	0.000923458	4.45001	2.15381	0.0156376
SACM1L	7.97978e+07	8.47116e+07	9.29476e+07	9.68238e+07	1.08567e+08	9.71361e+07	0.0249806	0.0259225	0.0268998	0.0265585	0.0322535	0.0257671	0.0259343	0.028193	1.08709	0.120475	0.346084
SEC23A	1.15082e+08	1.1674e+08	1.38489e+08	1.0891e+08	8.82505e+07	9.11264e+07	0.0360262	0.0357235	0.0400798	0.0298736	0.0262177	0.0241729	0.0372765	0.0267547	0.717737	-0.478473	0.0084831
SCRN1	2.45024e+06	1.81277e+06		792762	517427	1.0166e+06	0.000767047	0.000554722	0	0.000217452	0.000153719	0.00026967	0.00044059	0.000213614	0.484836	-1.04443	0.381645
SF3B1	4.54288e+08	4.26268e+08	4.45524e+08	3.92267e+08	3.88379e+08	3.78952e+08	0.142215	0.130442	0.128938	0.107598	0.115381	0.100524	0.133865	0.107834	0.805544	-0.311964	0.0122834
SF3B5	1.25828e+07	9.72459e+06	1.49428e+07	1.41224e+07	1.09416e+07	1.2085e+07	0.00393903	0.00297581	0.00432457	0.00387372	0.00325056	0.00320575	0.00374647	0.00344334	0.91909	-0.121721	0.542023
SERINC3	794439	913081	995435	1.76385e+06	616429	1.32966e+06	0.000248699	0.000279411	0.000288087	0.00048382	0.000183131	0.000352715	0.000272065	0.000339888	1.24929	0.321107	0.483197
SPC24	5.06352e+07	6.02292e+07	5.66901e+07	2.14913e+07	2.12492e+07	2.31131e+07	0.0158513	0.0184307	0.0164065	0.00589501	0.00631277	0.00613116	0.0168962	0.00611298	0.361796	-1.46675	0.000169409
SNX12	1.42813e+07	1.50213e+07	1.64382e+07	1.23813e+07	1.06601e+07	1.67616e+07	0.00447077	0.00459666	0.00475734	0.00339616	0.00316692	0.0044463	0.00460826	0.00366979	0.796351	-0.328523	0.0801065
SMARCB1	1.90059e+07	1.9631e+07	1.74651e+07	1.12693e+07	1.17492e+07	5.9572e+06	0.00594979	0.00600726	0.00505453	0.00309114	0.00349049	0.00158025	0.00567053	0.00272063	0.479784	-1.05954	0.0109888
WRAP53	7.10181e+06	5.64192e+06	6.42116e+06	4.70613e+06	5.68035e+06	4.69601e+06	0.00222322	0.00172648	0.00185833	0.00129088	0.00168753	0.0012457	0.00193601	0.00140804	0.727288	-0.459402	0.0611139
SNRPA	8.96892e+07	8.42372e+07	8.07412e+07	7.35248e+07	6.05368e+07	8.04583e+07	0.0280772	0.0257773	0.0233671	0.0201676	0.0179844	0.021343	0.0257405	0.0198317	0.770446	-0.376235	0.0244413
SUPT16H	1.48782e+08	1.56778e+08	1.33855e+08	1.00887e+08	9.56334e+07	9.2721e+07	0.0465761	0.0479754	0.0387387	0.0276729	0.0284111	0.0245959	0.0444301	0.0268933	0.605295	-0.72429	0.00482673
TBC1D23	6.63478e+06	6.24098e+06	6.16815e+06	4.03602e+06	4.98496e+06	4.63833e+06	0.00207701	0.0019098	0.00178511	0.00110707	0.00148095	0.0012304	0.00192397	0.0012728	0.66155	-0.596078	0.00935413
GTF3C3	2.47559e+07	2.4019e+07	2.6209e+07	2.24441e+07	1.97151e+07	3.84759e+07	0.00774982	0.00735004	0.0075851	0.00615636	0.00585702	0.0102064	0.00756165	0.0074066	0.979494	-0.0298908	0.917577
TKT	8.11352e+08	8.08036e+08	7.9602e+08	1.32148e+09	1.21863e+09	1.14728e+09	0.253993	0.247266	0.230374	0.362479	0.362033	0.304337	0.243878	0.34295	1.40623	0.491837	0.00850977
TPX2	2.22662e+07	2.16237e+07	2.43195e+07	1.84592e+07	1.34513e+07	1.70894e+07	0.00697041	0.00661703	0.00703826	0.00506331	0.00399615	0.00453327	0.00687524	0.00453091	0.659019	-0.601608	0.00218456
ZMPSTE24	4.69618e+07	5.96363e+07	5.68936e+07	5.95732e+07	5.82482e+07	4.59419e+07	0.0147014	0.0182493	0.0164654	0.0163407	0.0173045	0.0121869	0.016472	0.0152774	0.927476	-0.108618	0.558602
FAM185A	5.30699e+06	7.76326e+06	7.52871e+06	6.29983e+06	7.67996e+06	9.13262e+06	0.00166135	0.00237563	0.00217887	0.00172802	0.00228159	0.00242259	0.00207195	0.00214407	1.03481	0.0493621	0.822134
ERLIN2	5.94111e+07	6.82924e+07	7.48006e+07	1.26264e+08	1.17008e+08	1.19482e+08	0.0185986	0.0208981	0.0216479	0.0346338	0.0347611	0.0316946	0.0203815	0.0336965	1.65329	0.725337	0.000606931
ERO1B	4.68861e+06	3.59034e+06	3.37981e+06	8.56089e+06	5.0411e+06	9.20991e+06	0.00146777	0.00109868	0.000978142	0.00234823	0.00149763	0.00244309	0.00118153	0.00209631	1.77424	0.827201	0.0522903
FAM234A	5.20348e+06	2.25842e+06	3.72544e+06	1.24641e+06	565223	1.05357e+06	0.00162895	0.000691097	0.00107817	0.000341886	0.000167918	0.000279477	0.00113274	0.000263094	0.232263	-2.10617	0.0347965
ETFA	4.00058e+08	4.33346e+08	4.35722e+08	3.70492e+08	3.59385e+08	4.02097e+08	0.125238	0.132608	0.126101	0.101625	0.106767	0.106663	0.127982	0.105018	0.820569	-0.285303	0.00133947
EOGT	1.67737e+06	2.62644e+06	2.43744e+06	6.2158e+06	1.57839e+06	6.01985e+06	0.0005251	0.000803715	0.000705414	0.00170498	0.000468913	0.00159687	0.000678076	0.00125692	1.85366	0.890373	0.224795
EPS15L1	4.41311e+07	4.27211e+07	4.73315e+07	2.13691e+07	2.21952e+07	2.60744e+07	0.0138152	0.013073	0.0136981	0.00586148	0.00659382	0.0069167	0.0135288	0.00645734	0.477303	-1.06702	5.32901e-05
ERCC3	1.00064e+08	1.07014e+08	1.14925e+08	8.34746e+07	1.106e+08	1.0583e+08	0.031325	0.0327472	0.0332601	0.0228968	0.0328574	0.0280732	0.0324441	0.0279425	0.861248	-0.215499	0.19971
FNBP1	1.5391e+06	1.05062e+06	1.58431e+06	2.17425e+06	3.10025e+06	2.86087e+06	0.000481813	0.000321499	0.000458511	0.000596391	0.000921033	0.000758896	0.000420608	0.000758773	1.80399	0.851194	0.0334228
GPI	8.98865e+08	8.423e+08	8.84733e+08	8.46225e+08	7.0803e+08	5.90306e+08	0.281389	0.257751	0.256048	0.232117	0.210344	0.156589	0.265063	0.199683	0.753342	-0.408622	0.0520727
G6PD	1.77037e+08	1.85258e+08	2.07551e+08	3.04902e+08	1.85771e+08	1.86336e+08	0.0554212	0.0566907	0.0600668	0.0836338	0.0551894	0.0494288	0.0573929	0.0627507	1.09335	0.128759	0.641763
GALK1	1.1274e+08	1.05578e+08	1.15791e+08	9.726e+07	1.15045e+08	1.11558e+08	0.0352932	0.0323078	0.0335109	0.0266781	0.034178	0.0295929	0.033704	0.0301497	0.894543	-0.160777	0.204774
GALNT7	6.58322e+07	5.81202e+07	6.26376e+07	5.09996e+07	5.54086e+07	5.12471e+07	0.0206087	0.0177853	0.0181278	0.013989	0.016461	0.0135942	0.0188406	0.0146814	0.779242	-0.359857	0.0301522
GALNT1	1.39295e+07	2.12096e+07	1.59329e+07	1.09969e+07	2.14075e+07	1.81902e+07	0.00436064	0.00649033	0.00461109	0.00301641	0.00635979	0.00482526	0.00515402	0.00473382	0.918472	-0.122692	0.73912
GLDC	1.71555e+07	1.25917e+07	1.5037e+07	5.38135e+06	7.82753e+06	6.5253e+06	0.00537053	0.00385317	0.00435182	0.00147609	0.00232543	0.00173095	0.00452517	0.00184415	0.407532	-1.29501	0.00638001
GGT7	946889	880938	1.16529e+06	464204	601125	1.12641e+06	0.000296423	0.000269575	0.000337244	0.00012733	0.000178584	0.0002988	0.000301081	0.000201571	0.669493	-0.57886	0.141859
GATC	4.7236e+06	3.9047e+06	4.48292e+06	5.81216e+06	7.30147e+06	7.89215e+06	0.00147872	0.00119487	0.00129739	0.00159426	0.00216914	0.00209353	0.00132366	0.00195231	1.47493	0.560649	0.0339702
GPNMB	339920	383245	669695	1.89102e+07	1.41136e+07	1.68508e+07	0.000106412	0.000117276	0.000193815	0.005187	0.0041929	0.00446998	0.000139168	0.00461663	33.1732	5.05194	0.000113526
GORASP1	2.70352e+06	3.27412e+06	4.61039e+06	4.23486e+06	3.03736e+06	5.21857e+06	0.000846336	0.00100191	0.00133428	0.00116161	0.000902347	0.00138432	0.00106084	0.00114942	1.0835	0.115702	0.681111
H2AX	2.56918e+07	1.85764e+07	2.0165e+07	2.82563e+06	3.52595e+06	3.29983e+06	0.00804281	0.00568454	0.00583591	0.000775062	0.0010475	0.000875339	0.00652109	0.000899301	0.137907	-2.85824	0.00183733
HMBS	6.01957e+07	5.78138e+07	5.73254e+07	5.80921e+07	5.00264e+07	4.91633e+07	0.0188442	0.0176915	0.0165904	0.0159345	0.014862	0.0130414	0.0177087	0.0146126	0.825165	-0.277245	0.0439253
HINT1	1.70635e+08	2.05402e+08	2.40099e+08	2.31942e+08	1.79797e+08	1.69825e+08	0.0534172	0.0628549	0.0694864	0.0636209	0.0534146	0.0450492	0.0619195	0.0540282	0.872556	-0.196681	0.329366
INPP1	8.76507e+06	542912	825483	6.20884e+06	1.18099e+07	7.92621e+06	0.0027439	0.000166136	0.000238901	0.00170306	0.00350852	0.00210257	0.00104965	0.00243805	2.32274	1.21583	0.240785
ITGA3	2.01711e+06	2.25591e+06	1.81101e+06	834946	882744	1.09215e+06	0.000631454	0.00069033	0.000524119	0.000229023	0.000262248	0.000289712	0.000615301	0.000260328	0.42309	-1.24096	0.00236046
IMPDH2	2.42638e+08	3.01002e+08	3.29157e+08	1.67275e+08	1.83343e+08	1.77925e+08	0.0759578	0.0921094	0.0952607	0.045883	0.0544681	0.0471976	0.0877759	0.0491829	0.560323	-0.835668	0.00414386
TMEM167A	8.08391e+06	1.02889e+07	1.0269e+07	9.84006e+06	1.17013e+07	1.05542e+07	0.00253066	0.0031485	0.00297192	0.0026991	0.00347625	0.0027997	0.00288369	0.00299168	1.03745	0.0530393	0.741531
KIF5B	1.118e+08	1.03991e+08	1.28771e+08	1.22605e+08	1.15097e+08	1.03947e+08	0.0349989	0.0318221	0.0372673	0.0336303	0.0341934	0.0275738	0.0346961	0.0317992	0.916505	-0.125786	0.334545
KATNB1	1.59308e+07	1.55738e+07	1.29077e+07	1.56991e+06	2.69655e+06	1.13486e+06	0.00498712	0.00476572	0.00373558	0.000430622	0.0008011	0.000301041	0.00449614	0.000510921	0.113635	-3.13752	0.000649391
SLC43A1	3.99296e+07	3.90075e+07	3.70448e+07	2.82041e+07	3.60527e+07	3.59797e+07	0.0124999	0.0119366	0.0107211	0.00773631	0.0107106	0.00954426	0.0117192	0.0093304	0.796163	-0.328864	0.0776249
LRWD1	2.67358e+07	2.05869e+07	1.85457e+07	2.82403e+07	3.6959e+07	3.74476e+07	0.00836964	0.00629978	0.00536728	0.00774624	0.0109799	0.00993364	0.0066789	0.00955325	1.43036	0.516382	0.0918301
LLPH	4.47764e+06	4.24288e+06	4.78296e+06	1.0418e+07	1.29153e+07	1.30104e+07	0.00140172	0.00129836	0.00138422	0.00285763	0.00383691	0.00345124	0.00136144	0.00338193	2.48409	1.31272	0.00213443
MAN2C1	6.04427e+06	5.50201e+06	5.78992e+06	3.38742e+06	4.33708e+06	6.87723e+06	0.00189215	0.00168366	0.00167565	0.000929158	0.00128847	0.00182431	0.00175049	0.00134731	0.769678	-0.377673	0.209063
OVCA2	2.14361e+07	2.33704e+07	2.13913e+07	2.04217e+07	1.83658e+07	1.68617e+07	0.00671057	0.00715154	0.00619082	0.0056016	0.00545617	0.00447285	0.00668431	0.00517688	0.774482	-0.368697	0.0286303
ZMYND8	8.40337e+06	4.74551e+06	6.91227e+06	3.9326e+06	5.55664e+06	5.29187e+06	0.00263067	0.00145217	0.00200046	0.0010787	0.00165078	0.00140376	0.00202777	0.00137775	0.679441	-0.55758	0.161167
POGK	2.13813e+06	2.02176e+06	1.8541e+06	3.38957e+06	2.54839e+06	4.59658e+06	0.000669339	0.000618678	0.000536592	0.000929748	0.000757084	0.00121933	0.000608203	0.000968719	1.59276	0.671525	0.0619919
PLP2	636850	536662	763651	863134	1.23907e+06	1.05832e+06	0.000199366	0.000164223	0.000221007	0.000236755	0.000368106	0.000280737	0.000194865	0.000295199	1.51489	0.599213	0.0752468
PIGX	3.94126e+06	3.98078e+06	4.91794e+06	3.2519e+06	1.1068e+07	7.97996e+06	0.00123381	0.00121815	0.00142329	0.000891986	0.00328811	0.00211682	0.00129175	0.00209897	1.62491	0.700356	0.309971
RPL36	2.25217e+08	2.1886e+08	1.74799e+08	2.00069e+08	2.01634e+08	2.07277e+08	0.0705041	0.0669732	0.0505882	0.0548783	0.059902	0.0549839	0.0626885	0.0565881	0.902687	-0.147703	0.391465
RMDN1	4.68168e+07	5.26871e+07	5.2716e+07	3.61834e+07	3.90256e+07	3.60989e+07	0.014656	0.0161227	0.0152564	0.009925	0.0115938	0.00957588	0.015345	0.0103649	0.675457	-0.566065	0.00272717
RNF123	3.20712e+06	1.84854e+06	1.67834e+06	5.96198e+06	5.18365e+06	3.34247e+06	0.00100399	0.000565669	0.000485724	0.00163535	0.00153997	0.00088665	0.000685127	0.00135399	1.97626	0.982776	0.0788891
MRPL22	4.0295e+07	3.75812e+07	3.40896e+07	4.04451e+07	4.06112e+07	4.10009e+07	0.0126143	0.0115002	0.0098658	0.011094	0.0120649	0.0108762	0.0113268	0.011345	1.00161	0.00232345	0.984403
POLR1F	6.67946e+07	5.8107e+07	6.08584e+07	5.8327e+07	6.77705e+07	6.51669e+07	0.02091	0.0177812	0.0176129	0.0159989	0.0201335	0.0172867	0.0187681	0.0178063	0.948758	-0.0758873	0.585856
MRPL50	6.65718e+06	8.08109e+06	9.4666e+06	1.70307e+07	1.69449e+07	1.87562e+07	0.00208403	0.00247289	0.00273971	0.00467146	0.00503404	0.0049754	0.00243221	0.00489363	2.01201	1.00864	0.000370193
RYBP	540371	330840	403731	625145	582014	784969	0.000169163	0.00010124	0.000116843	0.000171475	0.000172906	0.000208227	0.000129082	0.000184203	1.42702	0.513009	0.0814797
RPUSD3	7.95818e+06	8.43518e+06	8.11491e+06	1.07822e+07	8.687e+06	6.03209e+06	0.00249131	0.00258124	0.00234852	0.00295753	0.00258076	0.00160012	0.00247369	0.00237947	0.961912	-0.0560233	0.829603
SLC52A2	107612	398031	462459	1.03838e+06	1.98916e+06	872855	3.3688e-05	0.000121801	0.000133839	0.000284825	0.000590946	0.00023154	9.64428e-05	0.000369104	3.82718	1.93628	0.0790743
SCML2	5.63703e+06	4.71584e+06	5.24146e+06	3.20083e+06	1.84171e+06	1.85182e+06	0.00176467	0.00144309	0.00151692	0.000877978	0.000547141	0.000491229	0.00157489	0.000638783	0.405604	-1.30186	0.00378956
SESN2	1.18308e+07	1.0527e+07	1.04455e+07	1.18825e+06	2.53814e+06	2.44452e+06	0.00370363	0.00322135	0.00302302	0.000325934	0.000754038	0.000648453	0.003316	0.000576142	0.173746	-2.52495	0.00033386
SESN3	1.86965e+06	1.11013e+06	1.07617e+06	1.11229e+06	943096	1.03648e+06	0.000585294	0.000339711	0.000311451	0.000305099	0.000280178	0.000274944	0.000412152	0.00028674	0.695715	-0.523432	0.224855
SELENBP1	7.23227e+08	8.00804e+08	8.59139e+08	6.49625e+08	5.54967e+08	5.89402e+08	0.226406	0.245053	0.248642	0.17819	0.164871	0.156349	0.240034	0.16647	0.693529	-0.527972	0.00142495
SCAMP1	4.74524e+07	5.35496e+07	5.59645e+07	2.89484e+07	4.11694e+07	2.60018e+07	0.0148549	0.0163866	0.0161966	0.00794046	0.0122307	0.00689745	0.0158127	0.00902288	0.570609	-0.809425	0.0162627
SMARCE1	1.06321e+07	9.81838e+06	1.20979e+07	1.23859e+07	1.53449e+07	1.91996e+07	0.00332836	0.00300451	0.00350123	0.00339741	0.0045587	0.00509303	0.00327803	0.00434971	1.32693	0.40809	0.10895
INPPL1	1.11495e+06	1.38048e+06	2.28143e+06	887837	1.9312e+06	4.2696e+06	0.000349034	0.000422438	0.000660263	0.000243531	0.000573727	0.00113259	0.000477245	0.000649948	1.36187	0.445594	0.56534
SUGT1	3.14644e+08	3.1577e+08	3.05295e+08	2.6671e+08	3.42658e+08	3.06355e+08	0.0984993	0.0966284	0.0883548	0.0731578	0.101798	0.0812661	0.0944942	0.0854072	0.903836	-0.145867	0.373339
SSR1	4.0266e+07	3.94964e+07	3.379e+07	5.39771e+07	7.52561e+07	6.8316e+07	0.0126053	0.0120863	0.00977909	0.0148057	0.0223573	0.018122	0.0114902	0.0184284	1.60383	0.681523	0.041953
TUBA1A	3.89788e+09	3.78627e+09	3.44172e+09	3.48512e+09	3.24006e+09	3.29265e+09	1.22023	1.15863	0.99606	0.955958	0.962565	0.873434	1.12497	0.930652	0.827266	-0.273577	0.0557494
TIMM10B	647522	385923		3.79689e+06	2.07026e+06	3.60115e+06	0.000202706	0.000118096	0	0.00104148	0.000615039	0.000955268	0.000106934	0.000870594	8.14141	3.02528	0.00589964
TAGLN3	269654	302856	250499	1.12263e+06	2.29881e+06	3.6316e+06	8.4415e-05	9.26766e-05	7.24964e-05	0.000307933	0.000682936	0.000963347	8.3196e-05	0.000651405	7.82977	2.96897	0.0402825
PIGG	3.52683e+06	4.1865e+06	2.90943e+06	1.71474e+07	2.63263e+07	2.33613e+07	0.00110407	0.00128111	0.000842012	0.00470348	0.00782111	0.00619699	0.00107573	0.00624052	5.8012	2.53635	0.00474079
QSOX1	5.53986e+07	7.95012e+07	9.06669e+07	5.66275e+07	5.79082e+07	5.42714e+07	0.0173425	0.0243281	0.0262397	0.0155327	0.0172035	0.0143964	0.0226368	0.0157109	0.694044	-0.5269	0.0702728
RAD51	448514	345518	415846	771402	822686	917155	0.000140407	0.000105732	0.000120349	0.000211593	0.000244406	0.000243291	0.000122163	0.000233097	1.90809	0.932127	0.001661
CAD	2.1036e+08	2.27987e+08	1.93727e+08	1.61963e+08	1.57343e+08	1.28207e+08	0.0658531	0.069766	0.056066	0.044426	0.046744	0.0340093	0.063895	0.0417264	0.653047	-0.614742	0.0172066
RAB23	5.34432e+06	7.69081e+06	7.81289e+06	2.09465e+06	5.59555e+06	5.80992e+06	0.00167304	0.00235346	0.00226111	0.000574556	0.00166234	0.00154118	0.00209587	0.00125936	0.600878	-0.734856	0.107665
REXO4	8.26264e+06	7.60468e+06	8.99748e+06	5.87814e+06	5.75939e+06	7.16679e+06	0.00258662	0.0023271	0.00260394	0.00161236	0.00171102	0.00190112	0.00250589	0.0017415	0.694963	-0.524992	0.00344046
RPA2	5.44581e+07	6.1455e+07	4.67153e+07	5.23202e+07	5.33111e+07	5.45752e+07	0.0170481	0.0188058	0.0135198	0.0143513	0.0158378	0.014477	0.0164579	0.0148887	0.904655	-0.14456	0.389025
RNF10	3.58387e+06	1.68009e+06	3.24045e+06	2.11553e+06	1.9197e+06	633643	0.00112193	0.000514123	0.000937811	0.000580285	0.000570309	0.000168085	0.000857955	0.00043956	0.512334	-0.964843	0.137019
POLR1A	6.46033e+07	5.56322e+07	4.86106e+07	2.36231e+07	2.78784e+07	2.79823e+07	0.020224	0.0170239	0.0140683	0.00647975	0.0082822	0.00742279	0.0171054	0.00739491	0.432314	-1.20985	0.00632773
RPS15A	3.71935e+08	2.82359e+08	3.01339e+08	3.22473e+08	3.50747e+08	3.05449e+08	0.116434	0.0864045	0.0872098	0.0884535	0.104201	0.0810258	0.0966828	0.0912267	0.943567	-0.0838028	0.6732
RTN4	6.40245e+07	6.0864e+07	6.84546e+07	8.32914e+07	7.17353e+07	6.86984e+07	0.0200428	0.0186249	0.0198113	0.0228466	0.0213113	0.0182235	0.019493	0.0207938	1.06673	0.0931951	0.414056
SLC25A40	4.18836e+06	5.1405e+06	3.7307e+06	3.20325e+06	4.99801e+06	5.99676e+06	0.00131116	0.00157304	0.00107969	0.000878642	0.00148482	0.00159075	0.0013213	0.00131807	0.997557	-0.00352821	0.99082
RUFY1	2.87456e+07	3.35922e+07	3.95132e+07	2.65306e+07	4.95032e+07	2.01112e+07	0.00899881	0.0102795	0.0114354	0.00727727	0.0147066	0.00533485	0.0102379	0.00910622	0.889461	-0.168997	0.719987
MRPS2	7.71431e+07	6.07966e+07	6.55396e+07	3.39152e+07	3.90374e+07	3.8787e+07	0.0241496	0.0186043	0.0189677	0.00930284	0.0115973	0.0102889	0.0205739	0.0103964	0.505319	-0.984732	0.00597413
SCFD2	3.72461e+06	4.23074e+06	4.0769e+06	2.17249e+06	2.89573e+06	3.50924e+06	0.00116599	0.00129464	0.00117989	0.000595908	0.000860271	0.000930888	0.00121351	0.000795689	0.655694	-0.608904	0.0190165
SEC22B	8.94606e+07	1.21894e+08	1.19826e+08	1.63112e+08	1.66234e+08	1.7615e+08	0.0280056	0.0373007	0.0346785	0.044741	0.0493853	0.046727	0.0333283	0.0469511	1.40875	0.494412	0.0114414
SCRN3	9.80924e+06	9.92298e+06	9.7349e+06	4.73433e+06	3.19604e+06	2.55014e+06	0.00307078	0.00303652	0.00281735	0.00129861	0.00094949	0.000676469	0.00297488	0.000974857	0.327696	-1.60957	0.000527606
SLFN5	3.32458e+07	1.49124e+07	1.22742e+07	2.5722e+07	2.35249e+07	3.79729e+07	0.0104076	0.00456332	0.00355225	0.00705548	0.00698883	0.010073	0.00617438	0.0080391	1.30201	0.380738	0.474767
SIGIRR	3.5053e+06	3.72288e+06	3.5675e+06	6.33973e+06	1.19193e+07	1.00489e+07	0.00109733	0.00113923	0.00103246	0.00173897	0.00354103	0.00266564	0.00108968	0.00264855	2.43058	1.2813	0.040303
VIPAS39	4.37745e+06	3.51819e+06	4.71105e+06	3.92448e+06	3.44092e+06	3.71219e+06	0.00137036	0.0010766	0.00136341	0.00107647	0.00102224	0.000984723	0.00127012	0.00102781	0.809222	-0.305392	0.0732436
ST3GAL1	4.31025e+07	3.89359e+07	3.86471e+07	4.21252e+07	3.50051e+07	2.64641e+07	0.0134932	0.0119147	0.0111848	0.0115548	0.0103994	0.00702006	0.0121976	0.0096581	0.791805	-0.336782	0.170442
SP100	3.07607e+06	2.78634e+06	1.66427e+06	4.21661e+06	5.46149e+06	6.67434e+06	0.000962963	0.000852644	0.000481651	0.0011566	0.00162252	0.00177049	0.000765753	0.00151654	1.98045	0.985829	0.0332279
SMIM19	699864	634798	638037	279796	690264	525783	0.000219092	0.000194254	0.000184653	7.67471e-05	0.000205066	0.000139473	0.000199333	0.000140429	0.704493	-0.505343	0.2002
SH2D4A	7.46759e+06	8.02867e+06	8.38756e+06	2.92652e+07	3.49025e+07	3.81315e+07	0.00233773	0.00245685	0.00242742	0.00802734	0.0103689	0.010115	0.00240733	0.00950377	3.94784	1.98106	0.000670185
SHROOM3	1.32107e+06	1.2721e+06	776453	1.7835e+06	1.45353e+06	1.15552e+06	0.000413561	0.000389274	0.000224711	0.000489209	0.000431818	0.000306522	0.000342516	0.000409183	1.19464	0.256576	0.452431
POMK	1.17525e+07	1.13755e+07	1.1342e+07	1.0834e+07	1.36964e+07	1.31946e+07	0.00367913	0.003481	0.00328246	0.00297172	0.00406896	0.0035001	0.00348086	0.00351359	1.0094	0.0135029	0.92727
SIN3A	3.54322e+07	3.44597e+07	2.77058e+07	3.32413e+07	3.76629e+07	3.39823e+07	0.011092	0.010545	0.00801826	0.00911798	0.011189	0.00901442	0.00988509	0.0097738	0.988741	-0.016335	0.92953
MTX2	4.62694e+07	5.58706e+07	4.79783e+07	5.17284e+07	5.01996e+07	4.39123e+07	0.0144846	0.0170969	0.0138853	0.0141889	0.0149135	0.0116485	0.0151556	0.0135836	0.896278	-0.157982	0.323476
ADI1	4.26141e+07	4.14841e+07	3.7063e+07	1.03924e+07	1.65966e+07	1.72571e+07	0.0133403	0.0126945	0.0107263	0.00285061	0.00493057	0.00457774	0.0122537	0.00411964	0.336195	-1.57263	0.00131704
NAA50	3.10217e+07	3.16677e+07	3.40668e+07	2.22941e+07	1.84874e+07	2.06619e+07	0.00971134	0.00969061	0.0098592	0.00611521	0.0054923	0.00548095	0.00975372	0.00569615	0.583998	-0.775965	4.74366e-05
NIPSNAP2	6.81593e+07	7.32566e+07	6.69673e+07	4.61224e+07	4.88707e+07	4.61488e+07	0.0213372	0.0224172	0.0193809	0.0126512	0.0145186	0.0122418	0.0210451	0.0131372	0.624241	-0.679824	0.00220647
NMNAT1	1.9568e+07	1.35942e+07	1.31802e+07	1.46039e+07	1.16806e+07	1.63553e+07	0.00612574	0.00415995	0.00381446	0.00400581	0.00347012	0.00433854	0.00470005	0.00393816	0.837897	-0.255156	0.374493
NFYC	2.68183e+07	3.37892e+07	3.00254e+07	1.1919e+07	1.04556e+07	1.42788e+07	0.00839545	0.0103398	0.00868958	0.00326936	0.00310618	0.0037877	0.0091416	0.00338775	0.370586	-1.43212	0.000842254
GNL2	7.74849e+07	8.74888e+07	8.68722e+07	5.88998e+07	6.44824e+07	5.33956e+07	0.0242566	0.0267723	0.0251415	0.016156	0.0191566	0.0141641	0.0253901	0.0164923	0.649554	-0.622479	0.00544227
NR2C2AP	8.1852e+06	5.19605e+06	8.21226e+06	7.7888e+06	5.08573e+06	3.45595e+06	0.00256237	0.00159004	0.00237669	0.00213645	0.00151088	0.000916751	0.00217637	0.00152136	0.699037	-0.51656	0.228671
CROT	1.7582e+07	1.96303e+07	2.07386e+07	1.59099e+07	1.50022e+07	1.79143e+07	0.00550405	0.00600704	0.00600191	0.00436405	0.0044569	0.00475209	0.00583767	0.00452435	0.775026	-0.367682	0.00298101
REXO2	3.60791e+07	3.49016e+07	4.3792e+07	2.95268e+07	2.75852e+07	3.12883e+07	0.0112945	0.0106802	0.0126738	0.00809911	0.00819508	0.00829977	0.0115495	0.00819799	0.709813	-0.494489	0.00480702
ORC2	6.99331e+06	6.57861e+06	7.02719e+06	4.84743e+06	4.16617e+06	5.77517e+06	0.00218925	0.00201311	0.00203372	0.00132963	0.0012377	0.00153197	0.0020787	0.00136643	0.657351	-0.605265	0.0023094
POGLUT1	1.43813e+06	1.22403e+06	1.82598e+06	3.88139e+06	3.92073e+06	2.99972e+06	0.000450205	0.000374565	0.000528452	0.00106465	0.00116478	0.000795729	0.000451074	0.00100839	2.23553	1.16062	0.00937125
PMM2	9.17721e+06	1.13674e+07	1.1142e+07	9.98769e+06	8.50501e+06	6.84945e+06	0.00287292	0.00347851	0.00322459	0.00273959	0.00252669	0.00181694	0.00319201	0.00236108	0.739684	-0.43502	0.0652767
PLCG1	2.27014e+07	1.85783e+07	2.04694e+07	8.89268e+06	9.85446e+06	1.24568e+07	0.00710667	0.00568513	0.00592401	0.00243924	0.00292759	0.00330438	0.0062386	0.0028904	0.463309	-1.10995	0.00270121
SKP1	5.22001e+07	7.91161e+07	5.45573e+07	5.34694e+07	5.99452e+07	7.042e+07	0.0163412	0.0242102	0.0157893	0.0146665	0.0178087	0.0186802	0.0187803	0.0170518	0.907963	-0.139294	0.593039
SUFU	1.11192e+07	1.00775e+07	1.05336e+07	8.74268e+06	1.15912e+07	1.02107e+07	0.00348085	0.00308381	0.0030485	0.00239809	0.00344354	0.00270857	0.00320439	0.00285007	0.889426	-0.169054	0.355631
SRP19	2.05093e+07	2.40593e+07	2.08762e+07	2.87391e+07	2.22977e+07	2.58231e+07	0.00642043	0.00736237	0.00604174	0.00788305	0.00662426	0.00685003	0.00660818	0.00711911	1.07732	0.107445	0.406753
SUOX	8.2184e+06	8.13871e+06	6.95853e+06	4.5657e+06	5.65385e+06	6.27196e+06	0.00257276	0.00249052	0.00201385	0.00125236	0.00167966	0.00166375	0.00235905	0.00153192	0.649383	-0.622859	0.0207951
IARS1	4.22751e+08	4.30739e+08	4.23645e+08	4.52591e+08	3.79528e+08	3.49948e+08	0.132342	0.13181	0.122606	0.124144	0.112751	0.0928298	0.128919	0.109908	0.852536	-0.230168	0.121038
TUBA4A	1.36496e+08	1.22146e+08	1.18576e+08	2.19342e+08	1.78562e+08	1.62657e+08	0.04273	0.0373778	0.0343169	0.0601647	0.0530476	0.0431478	0.0381416	0.05212	1.36649	0.450473	0.0642774
TBC1D2B	1.19461e+06	637447	855188	381171	315321	337524	0.000373971	0.000195064	0.000247498	0.000104554	9.36764e-05	8.95341e-05	0.000272178	9.59215e-05	0.352422	-1.50462	0.029721
TBCE	3.6632e+07	3.63187e+07	3.50412e+07	2.96105e+07	2.90462e+07	2.88238e+07	0.0114676	0.0111139	0.0101412	0.00812208	0.00862914	0.00764602	0.0109076	0.00813241	0.745575	-0.423574	0.00471013
TEFM	1.97433e+06	2.01853e+06	1.62068e+06	765040	2.90036e+06	793596	0.000618063	0.000617687	0.000469039	0.000209848	0.000861648	0.000210515	0.000568263	0.000427337	0.752006	-0.411183	0.561317
THG1L	2.09692e+06	3.87677e+06	3.52496e+06	2.85785e+06	3.40175e+06	1.93111e+06	0.000656439	0.00118633	0.00102015	0.0007839	0.0010106	0.00051226	0.000954306	0.000768921	0.805738	-0.311617	0.432592
THAP11	1.06384e+06	829369	818626	1.54248e+06	1.95231e+06	1.40482e+06	0.000333034	0.000253794	0.000236917	0.000423098	0.000579999	0.000372653	0.000274582	0.000458583	1.67012	0.739948	0.0562341
TBX3	2.82336e+06	2.41264e+06	2.53924e+06	2.24913e+06	2.51274e+06	2.84254e+06	0.000883852	0.00073829	0.000734876	0.000616929	0.000746493	0.000754033	0.000785673	0.000705818	0.898362	-0.154632	0.29458
PGP	4.35092e+07	4.01063e+07	4.84129e+07	1.45848e+07	9.34083e+06	1.11664e+07	0.0136205	0.0122729	0.0140111	0.00400055	0.002775	0.00296209	0.0133015	0.00324588	0.244024	-2.03491	0.000101905
PIP4P2	1.78426e+06	2.11642e+06	2.12558e+06	3.96027e+06	4.87007e+06	3.85198e+06	0.000558561	0.000647644	0.00061516	0.00108629	0.00144682	0.00102181	0.000607122	0.00118497	1.95178	0.964794	0.0127719
PIP4K2B	1.67115e+07	1.81952e+07	1.68314e+07	1.33321e+07	2.16004e+07	2.08005e+07	0.00523153	0.0055679	0.00487115	0.00365695	0.00641711	0.0055177	0.00522353	0.00519725	0.99497	-0.00727515	0.976469
PON1	4.34095e+06	3.38569e+06		288462	810428	701590	0.00135893	0.00103605	0	7.91243e-05	0.000240764	0.000186109	0.000798328	0.000168666	0.211274	-2.24281	0.201726
PSMA4	2.75647e+08	2.59955e+08	2.65275e+08	2.33159e+08	2.04249e+08	2.26803e+08	0.0862912	0.0795487	0.0767726	0.0639549	0.060679	0.0601634	0.0808708	0.0615991	0.761698	-0.39271	0.00326982
PURB	5.80499e+07	6.57463e+07	7.07036e+07	6.47922e+07	7.11611e+07	6.56049e+07	0.0181725	0.020119	0.0204622	0.0177723	0.0211407	0.0174029	0.0195846	0.018772	0.958509	-0.0611362	0.58931
RAD1	3.30158e+06	2.59441e+06	2.7485e+06	3.68527e+06	2.83429e+06	2.60019e+06	0.00103356	0.000793913	0.000795437	0.00101086	0.00084202	0.000689746	0.000874303	0.000847542	0.969391	-0.0448494	0.837417
PEX11G	9.26691e+06	9.51986e+06	4.51144e+06	8.89774e+06	1.0147e+07	1.09405e+07	0.002901	0.00291316	0.00130565	0.00244062	0.0030145	0.00290215	0.00237327	0.00278576	1.17381	0.231194	0.503642
RBMX2	1.77696e+06	1.59425e+06	1.01973e+06	3.24068e+06	883930	2.15139e+06	0.000556276	0.000487855	0.000295117	0.00088891	0.000262601	0.000570695	0.000446416	0.000574068	1.28595	0.362834	0.552292
RALY	1.18805e+08	1.18996e+08	1.25578e+08	9.7568e+07	1.01096e+08	1.19301e+08	0.0371919	0.0364137	0.0363431	0.0267626	0.0300338	0.0316466	0.0366496	0.029481	0.804402	-0.314011	0.00802948
RHOA	1.56257e+08	1.68619e+08	1.62583e+08	1.85084e+08	1.9707e+08	1.62406e+08	0.0489162	0.0515988	0.0470528	0.0507679	0.0585461	0.043081	0.0491893	0.0507984	1.03271	0.0464383	0.747022
RPL4	6.25185e+08	7.1381e+08	6.55675e+08	6.14226e+08	6.50666e+08	4.8244e+08	0.195714	0.218432	0.189758	0.16848	0.193302	0.127976	0.201301	0.163253	0.810987	-0.30225	0.143473
RPL5	4.02267e+08	4.75038e+08	4.83429e+08	3.25738e+08	3.35333e+08	3.15865e+08	0.125929	0.145366	0.139908	0.089349	0.0996218	0.0837888	0.137068	0.0909199	0.66332	-0.592222	0.00339658
RPF1	7.81045e+06	9.1954e+06	5.9934e+06	5.48252e+06	8.18268e+06	5.15171e+06	0.00244506	0.00281387	0.00173454	0.00150384	0.00243093	0.00136658	0.00233116	0.00176712	0.758044	-0.399647	0.287829
MRPL18	1.38549e+07	1.51239e+07	1.57579e+07	1.89881e+07	1.65292e+07	1.6778e+07	0.00433727	0.00462804	0.00456047	0.00520838	0.00491054	0.00445065	0.00450859	0.00485652	1.07717	0.107247	0.216414
MRPL13	4.49056e+07	5.9484e+07	4.40334e+07	4.37668e+07	4.49013e+07	4.23318e+07	0.0140577	0.0182026	0.0127436	0.0120051	0.0133394	0.0112293	0.0150013	0.0121913	0.812679	-0.299242	0.184918
RPS14	2.34376e+08	2.62735e+08	2.54417e+08	2.16428e+08	1.90998e+08	2.35635e+08	0.0733714	0.0803993	0.0736303	0.0593656	0.0567423	0.0625064	0.0758003	0.0595381	0.785459	-0.348392	0.00460844
RSBN1	9.89593e+06	9.62087e+06	8.78425e+06	8.31426e+06	1.09177e+07	8.82444e+06	0.00309792	0.00294407	0.00254223	0.00228058	0.00324347	0.00234084	0.00286141	0.00262163	0.916203	-0.126261	0.533947
RPS8	1.86583e+08	1.85378e+08	1.8632e+08	2.86044e+08	3.12492e+08	3.20366e+08	0.0584097	0.0567273	0.0539226	0.0784608	0.0928362	0.0849827	0.0563532	0.0854266	1.51591	0.600187	0.00262133
SNRPG	1.14751e+08	1.14853e+08	1.04531e+08	4.06291e+07	3.32151e+07	3.88884e+07	0.0359228	0.035146	0.030252	0.0111444	0.00986764	0.0103158	0.0337736	0.0104426	0.309195	-1.69341	0.000210708
SLIT1	4.81014e+06	5.35711e+06	4.17845e+06	5.98962e+06	7.14576e+06	5.88309e+06	0.00150581	0.00163932	0.00120927	0.00164294	0.00212288	0.00156059	0.00145147	0.00177547	1.22322	0.290687	0.208918
SIL1	3.6263e+07	3.70423e+07	3.6507e+07	2.04078e+07	2.02103e+07	1.90817e+07	0.0113521	0.0113353	0.0105654	0.0055978	0.00600413	0.00506175	0.0110843	0.00555456	0.501121	-0.996768	0.00012514
SLMAP	6.46059e+06	6.80011e+06	8.17716e+06	6.93621e+06	9.23483e+06	4.11216e+06	0.00202249	0.00208089	0.00236653	0.00190258	0.00274351	0.00109082	0.00215664	0.0019123	0.886706	-0.173472	0.643425
SNX6	3.90351e+07	4.41351e+07	5.24658e+07	4.19012e+07	3.90138e+07	4.07843e+07	0.0122199	0.0135057	0.015184	0.0114934	0.0115903	0.0108188	0.0136366	0.0113008	0.828715	-0.271051	0.0588542
NCKIPSD	7.95323e+06	9.60899e+06	9.09715e+06	7.54679e+06	5.85319e+06	4.83942e+06	0.00248975	0.00294044	0.00263279	0.00207006	0.00173888	0.00128374	0.00268766	0.00169756	0.631614	-0.662885	0.0199104
UBAP2	1.58643e+07	1.8481e+07	1.24187e+07	1.81498e+07	2.20909e+07	2.07901e+07	0.00496632	0.00565534	0.00359407	0.00497843	0.00656282	0.00551495	0.00473858	0.0056854	1.19981	0.262807	0.282909
UCK2	9.74719e+06	7.24954e+06	7.32898e+06	2.28418e+06	3.92925e+06	2.78117e+06	0.00305135	0.00221843	0.00212106	0.000626544	0.00116731	0.000737754	0.00246361	0.00084387	0.342534	-1.54568	0.0087099
TAF1	1.43883e+07	1.62687e+07	1.93422e+07	8.06099e+07	9.48566e+07	1.21599e+08	0.00450424	0.00497837	0.00559777	0.022111	0.0281803	0.0322562	0.00502679	0.0275159	5.47384	2.45255	0.00161924
SARS2	2.14458e+07	2.8176e+07	2.78766e+07	4.84057e+07	4.26854e+07	4.07559e+07	0.00671359	0.00862211	0.00806769	0.0132775	0.0126811	0.0108112	0.00780113	0.0122566	1.57113	0.651806	0.00885357
TAOK1	2.82024e+06	5.23818e+06	5.06233e+06	7.75519e+06	7.02192e+06	9.82497e+06	0.000882874	0.00160293	0.00146508	0.00212722	0.00208609	0.00260625	0.00131696	0.00227319	1.72609	0.787505	0.025917
BRF1	1.71251e+06	1.99461e+06	1.18534e+06	1.11056e+06	1.11093e+06	1.80121e+06	0.0005361	0.000610369	0.000343046	0.000304623	0.00033004	0.000477803	0.000496505	0.000370822	0.746865	-0.421081	0.261614
DNTTIP2	2.99039e+07	3.32051e+07	3.16027e+07	3.50844e+07	3.7303e+07	3.06312e+07	0.00936141	0.010161	0.00914607	0.00962355	0.0110821	0.00812547	0.00955617	0.00961037	1.00567	0.00815862	0.955252
TMUB1	3.73558e+06	3.47108e+06	4.09655e+06	3.00058e+06	3.87538e+06	2.6192e+06	0.00116942	0.00106218	0.00118557	0.00082305	0.00115131	0.00069479	0.00113906	0.000889717	0.781099	-0.356423	0.152489
PELP1	5.97175e+07	6.27119e+07	6.29597e+07	1.11717e+08	1.16855e+08	8.60666e+07	0.0186945	0.0191904	0.018221	0.0306436	0.0347157	0.0228307	0.018702	0.0293966	1.57185	0.652459	0.0377653
PHAF1	1.47514e+07	1.4134e+07	1.64419e+07	2.1597e+07	1.52537e+07	1.02331e+07	0.00461791	0.00432513	0.00475843	0.00592398	0.00453163	0.00271452	0.00456715	0.00439004	0.96122	-0.0570608	0.859416
PLRG1	5.27555e+07	4.36052e+07	4.35098e+07	2.84703e+07	2.32927e+07	2.92841e+07	0.0165151	0.0133436	0.0125921	0.00780933	0.00691985	0.00776812	0.0141502	0.0074991	0.529963	-0.916038	0.00577438
PRNP	2.47137e+07	2.88121e+07	2.41642e+07	1.00515e+07	9.71529e+06	868410	0.0077366	0.00881675	0.0069933	0.00275708	0.00288625	0.000230361	0.00784888	0.0019579	0.249449	-2.00318	0.00436442
ARL6IP5	6.64905e+07	8.16381e+07	7.78305e+07	1.22871e+08	1.43746e+08	1.21133e+08	0.0208148	0.024982	0.0225247	0.0337031	0.0427045	0.0321327	0.0227739	0.0361801	1.58867	0.667818	0.0187624
PPP1R3D	5.04722e+06	3.99657e+06	6.54915e+06	5.75061e+06	5.03885e+06	3.12136e+06	0.00158003	0.00122298	0.00189538	0.00157737	0.00149696	0.000827996	0.00156613	0.00130078	0.830566	-0.267833	0.435912
PTPRA	980214	704442	830139	703013	1.44474e+06	928093	0.000306855	0.000215566	0.000240249	0.000192834	0.000429207	0.000246193	0.000254223	0.000289412	1.13841	0.187027	0.669787
PTRH1	1.39703e+07	1.30014e+07	1.2819e+07	3.10967e+07	3.16724e+07	3.19167e+07	0.00437341	0.00397855	0.00370991	0.00852972	0.00940934	0.00846647	0.00402062	0.00880184	2.18918	1.13039	0.000186117
RMC1	4.41996e+06	5.89021e+06	5.56656e+06	1.13899e+07	3.86274e+06	2.55177e+06	0.00138367	0.00180246	0.001611	0.00312422	0.00114755	0.000676902	0.00159904	0.00164956	1.03159	0.0448732	0.950157
RPP25L	1.30186e+07	1.29326e+07	1.26738e+07	6.05663e+06	6.09045e+06	3.80183e+06	0.00407546	0.0039575	0.00366789	0.00166131	0.00180937	0.0010085	0.00390028	0.00149306	0.382809	-1.3853	0.000928367
MRPL21	1.85252e+07	2.89941e+07	1.94335e+07	1.7741e+07	1.96572e+07	1.8433e+07	0.00579931	0.00887244	0.00562421	0.00486631	0.00583983	0.00488968	0.00676532	0.00519861	0.76842	-0.380033	0.228326
RPAP2	1.55652e+06	1.20069e+06	1.19246e+06	2.69595e+06	1.37527e+06	403936	0.000487267	0.000367422	0.000345107	0.000739491	0.000408569	0.000107151	0.000399932	0.000418404	1.04619	0.0651408	0.926405
SAP30BP	3.89175e+06	2.6778e+06	2.89595e+06	3.44237e+06	4.66822e+06	5.23671e+06	0.00121831	0.000819431	0.00083811	0.000944233	0.00138685	0.00138913	0.000958617	0.00124007	1.2936	0.371395	0.226097
SPAG7	4.35986e+07	5.22949e+07	3.86259e+07	2.98465e+07	3.26012e+07	2.93718e+07	0.0136485	0.0160027	0.0111786	0.00818681	0.00968526	0.00779139	0.0136099	0.00855449	0.628547	-0.669908	0.0284719
GINS4	8.5395e+06	7.44891e+06	7.33772e+06	4.77584e+06	5.4167e+06	4.41407e+06	0.00267328	0.00227943	0.00212359	0.00131	0.00160921	0.00117091	0.00235877	0.00136337	0.578001	-0.790856	0.0088145
SIK2	172315	202040	143696	594289	440563	677600	5.39431e-05	6.18262e-05	4.15866e-05	0.000163012	0.000130884	0.000179745	5.2452e-05	0.00015788	3.01	1.58976	0.00244041
SIKE1	8.27345e+06	6.15251e+06	6.53537e+06	3.92057e+06	3.48597e+06	3.34964e+06	0.00259	0.00188272	0.00189139	0.0010754	0.00103562	0.000888551	0.00212137	0.000999859	0.471327	-1.0852	0.00965236
SOD1	3.62799e+08	4.21892e+08	4.10464e+08	4.12103e+08	3.84421e+08	3.65674e+08	0.113574	0.129103	0.118792	0.113039	0.114205	0.0970014	0.120489	0.108082	0.897021	-0.156786	0.159249
SFXN2	2.18565e+07	2.10234e+07	2.34445e+07	3.28998e+07	4.80844e+07	3.07094e+07	0.00684216	0.00643336	0.00678503	0.00902431	0.014285	0.00814622	0.00668685	0.0104852	1.56803	0.648954	0.119176
SHCBP1	1.53367e+06	1.23546e+06	1.30022e+06	868353	821128	977222	0.000480114	0.000378061	0.000376293	0.000238186	0.000243943	0.000259225	0.00041149	0.000247118	0.600546	-0.735654	0.00922773
SMARCA4	6.33557e+07	5.74135e+07	5.04436e+07	4.96091e+07	6.41082e+07	5.85671e+07	0.0198335	0.017569	0.0145988	0.0136076	0.0190455	0.0155359	0.0173338	0.016063	0.926689	-0.109842	0.594149
SWAP70	5.65178e+07	6.18205e+07	6.39232e+07	9.58137e+07	7.74023e+07	6.5816e+07	0.0176929	0.0189176	0.0184999	0.0262814	0.0229949	0.0174589	0.0183701	0.0222451	1.21094	0.276123	0.21028
SULT2B1	1.64679e+07	1.22535e+07	1.76093e+07	1.40732e+07	1.57387e+07	2.02645e+07	0.00515525	0.00374967	0.00509628	0.00386024	0.0046757	0.00537552	0.00466707	0.00463715	0.993591	-0.00927614	0.964652
SPTBN2	3.41264e+08	2.54345e+08	3.09534e+08	2.79352e+08	3.59678e+08	3.24694e+08	0.106833	0.0778318	0.0895815	0.0766254	0.106854	0.0861307	0.0914153	0.0898701	0.983097	-0.0245937	0.90587
SRFBP1	5.80871e+06	4.19915e+06	5.44784e+06	2.62255e+06	3.43434e+06	4.1841e+06	0.00181841	0.00128498	0.00157665	0.000719357	0.00102028	0.00110991	0.00156001	0.000949849	0.608872	-0.715788	0.0348098
STK24	5.29144e+06	5.18421e+06	5.13351e+06	5.63806e+06	6.92835e+06	5.21532e+06	0.00165648	0.00158642	0.00148568	0.0015465	0.00205829	0.00138346	0.00157619	0.00166275	1.05492	0.0771278	0.700344
STX2	3.56732e+06	3.52727e+06	3.44392e+06	2.02728e+06	1.08301e+06	780727	0.00111675	0.00107938	0.000996698	0.000556077	0.000321745	0.000207102	0.00106427	0.000361641	0.339801	-1.55724	0.00294509
SVIP	506804	692632	774331	822991	912087	609068	0.000158655	0.000211952	0.000224098	0.000225744	0.000270966	0.000161566	0.000198235	0.000219425	1.1069	0.14652	0.60283
STK10	2.12618e+06	2.41073e+06	1.61993e+06	5.38471e+06	4.45741e+06	4.60975e+06	0.0006656	0.000737705	0.000468821	0.00147701	0.00132422	0.00122282	0.000624042	0.00134135	2.14945	1.10397	0.00277487
SSU72	1.0091e+07	8.34065e+06	1.22236e+07	1.17476e+07	8.64264e+06	1.05327e+07	0.00315897	0.00255231	0.00353762	0.00322234	0.00256758	0.00279399	0.00308297	0.0028613	0.9281	-0.107648	0.555803
GTF3C2	1.56737e+07	1.37309e+07	1.33308e+07	7.23901e+06	1.14335e+07	8.56669e+06	0.00490664	0.00420177	0.00385803	0.00198564	0.0033967	0.00227247	0.00432215	0.0025516	0.590355	-0.760345	0.02878
TLCD1	1.14519e+06	1.74338e+06	1.90834e+06	2.15763e+06	1.22788e+06	1.50069e+06	0.000358502	0.000533489	0.000552289	0.000591831	0.000364782	0.000398085	0.000481427	0.000451566	0.937974	-0.0923795	0.766401
CCT6B	2.58464e+07	2.45738e+07	3.16123e+07	4.06846e+07	4.32958e+07	4.53297e+07	0.00809122	0.00751981	0.00914883	0.0111597	0.0128624	0.0120245	0.00825329	0.0120155	1.45585	0.541859	0.00535761
TPRG1L	8.01159e+06	8.45958e+06	7.81787e+06	1.23099e+07	1.23926e+07	1.41504e+07	0.00250802	0.00258871	0.00226255	0.00337656	0.00368163	0.00375365	0.00245309	0.00360395	1.46914	0.554974	0.00161447
TPM1	3.30386e+06	2.28006e+06	3.5154e+06	9.89102e+06	6.53956e+06	9.2897e+06	0.00103427	0.00069772	0.00101739	0.00271308	0.00194279	0.00246426	0.000916459	0.00237337	2.58972	1.3728	0.00444523
TRMT61B	6.11178e+06	5.90822e+06	4.338e+06	2.14641e+06	1.43917e+06	2.35311e+06	0.00191329	0.00180797	0.00125545	0.000588753	0.000427552	0.000624204	0.0016589	0.000546837	0.329638	-1.60105	0.00640061
TRIM41	98221.4	136845	95952.6	598827	716709	559144	3.07482e-05	4.18757e-05	2.77694e-05	0.000164256	0.000212922	0.000148323	3.34644e-05	0.000175167	5.23443	2.38803	0.00205524
TRMT13	1.9672e+06	1.85905e+06	1.93679e+06	1.03999e+06	1.94643e+06	1.2213e+06	0.00061583	0.000568886	0.000560522	0.000285266	0.000578251	0.00032397	0.000581746	0.000395829	0.680416	-0.555511	0.117638
TMEM223	7.60276e+06	6.48216e+06	5.55467e+06	6.56271e+06	6.24711e+06	6.19053e+06	0.00238004	0.0019836	0.00160756	0.00180013	0.00185591	0.00164215	0.0019904	0.00176606	0.88729	-0.172523	0.388362
TLK1	324790	369706	1.86772e+06	1.63067e+06	1.22187e+06	1.3268e+06	0.000101675	0.000113133	0.000540533	0.000447287	0.000362997	0.000351958	0.000251781	0.000387414	1.5387	0.621708	0.409899
TMEM160	2.44581e+06	1.8925e+06	1.65686e+06	7.11843e+06	1.01243e+07	8.12018e+06	0.000765659	0.000579122	0.000479507	0.00195256	0.00300776	0.00215402	0.000608096	0.00237145	3.89979	1.9634	0.00618051
PIWIL3	3.50995e+06	3.79175e+06	3.30504e+06	3.04579e+06	309912	5.1414e+06	0.00109879	0.00116031	0.000956503	0.00083545	9.20696e-05	0.00136385	0.00107187	0.00076379	0.712579	-0.488878	0.456124
PUS3	4.42607e+06	5.3721e+06	5.47372e+06	4.29997e+06	4.43127e+06	2.17972e+06	0.00138558	0.00164391	0.00158414	0.00117947	0.00131645	0.000578209	0.00153788	0.00102471	0.666316	-0.585722	0.0990849
RBKS	1.78249e+06	4.72401e+06	4.29392e+06	4.69902e+06	4.48163e+06	4.5022e+06	0.000558008	0.00144559	0.00124269	0.00128893	0.00133142	0.00119429	0.0010821	0.00127154	1.17507	0.232752	0.523824
RAB9A	7.68106e+06	9.30786e+06	1.00207e+07	1.28315e+07	9.51001e+06	9.36447e+06	0.00240455	0.00284829	0.00290007	0.00351963	0.00282526	0.00248409	0.00271764	0.00294299	1.08292	0.114933	0.546895
RBL1	885009	388222	314802	220154	213236	1.74906e+06	0.000277052	0.000118799	9.1106e-05	6.03876e-05	6.33488e-05	0.000463969	0.000162319	0.000195902	1.20689	0.271299	0.829379
RANBP9	3.33855e+06	2.83061e+06	3.97132e+06	1.98189e+06	3.77018e+06	1.8523e+06	0.00104513	0.000866191	0.00114933	0.000543627	0.00112006	0.000491356	0.00102022	0.000718346	0.704111	-0.506125	0.237881
RAP2A	560469	540729	545947	6.78374e+06	5.30285e+06	9.31135e+06	0.000175455	0.000165468	0.000158001	0.00186076	0.00157539	0.00247	0.000166308	0.00196872	11.8378	3.56533	0.00240289
RANBP1	4.2273e+07	3.54914e+07	3.3033e+07	8.66596e+07	8.19169e+07	8.15398e+07	0.0132336	0.0108607	0.00956002	0.0237705	0.0243361	0.0216299	0.0112181	0.0232455	2.07214	1.05112	0.00088961
RAB12	7.14721e+06	6.69601e+06	7.9369e+06	4.31017e+06	4.57823e+06	3.89695e+06	0.00223743	0.00204904	0.002297	0.00118227	0.00136012	0.00103374	0.00219449	0.00119204	0.543196	-0.880454	0.00113538
RALA	1.17157e+07	1.34107e+07	1.26295e+07	2.57814e+07	3.68791e+07	2.98866e+07	0.00366761	0.00410378	0.00365507	0.00707177	0.0109562	0.00792794	0.00380882	0.00865196	2.27156	1.18368	0.0151185
RAB8B	7.16341e+06	5.63458e+06	7.52207e+06	1.8524e+07	1.34268e+07	1.35764e+07	0.0022425	0.00172423	0.00217695	0.00508107	0.00398887	0.00360139	0.00204789	0.00422378	2.0625	1.04439	0.00995727
RBFOX2	4.58739e+06	4.28157e+06	3.30477e+06	1.69792e+06	2.42138e+06	3.57737e+06	0.00143608	0.0013102	0.000956427	0.000465735	0.000719351	0.00094896	0.00123423	0.000711348	0.576348	-0.794989	0.0593261
RHBDD3	1.54825e+06	1.93403e+06	1.90899e+06	679261	829677	634350	0.00048468	0.000591831	0.000552477	0.000186319	0.000246483	0.000168272	0.000542996	0.000200358	0.368986	-1.43836	0.000945924
RFX5	2.02852e+06	1.92361e+06	1.92066e+06	4.62683e+06	4.96334e+06	3.89086e+06	0.000635027	0.00058864	0.000555854	0.00126912	0.00147452	0.00103212	0.000593174	0.00125859	2.12179	1.08528	0.00686795
RPL35A	2.14745e+08	2.61547e+08	2.38066e+08	2.01328e+08	1.78183e+08	1.46175e+08	0.0672259	0.0800356	0.0688982	0.0552235	0.0529352	0.0387755	0.0720532	0.0489781	0.679749	-0.556926	0.0241327
RNASET2	2.09928e+07	1.08323e+07	1.69449e+07	2.16137e+07	2.15852e+07	2.32973e+07	0.00657179	0.00331479	0.00490399	0.00592856	0.0064126	0.00618002	0.00493019	0.00617373	1.25223	0.324499	0.260944
ROMO1	1.45066e+07	1.08481e+07	1.14214e+07	1.48753e+07	1.42799e+07	1.31738e+07	0.00454127	0.00331962	0.00330544	0.00408025	0.00424232	0.00349459	0.00372211	0.00393905	1.05829	0.0817285	0.667294
MRPL30	7.03201e+06	6.2088e+06	1.28956e+07	1.18466e+07	4.48514e+06	4.27258e+06	0.00220137	0.00189995	0.00373208	0.00324949	0.00133246	0.00113338	0.00261113	0.00190511	0.729611	-0.4548	0.467993
MRPL1	4.8795e+07	3.80131e+07	3.6516e+07	3.80104e+07	3.67559e+07	3.63182e+07	0.0152752	0.0116323	0.010568	0.0104261	0.0109196	0.00963403	0.0124919	0.0103266	0.826664	-0.274626	0.215655
MRPL53	2.04078e+07	2.04104e+07	1.90891e+07	2.814e+07	3.56113e+07	3.19295e+07	0.00638866	0.00624578	0.00552453	0.00771871	0.0105795	0.00846988	0.00605299	0.0089227	1.4741	0.559833	0.032937
POLR2A	1.22095e+08	1.05219e+08	9.62501e+07	1.36675e+08	1.19019e+08	1.25629e+08	0.0382216	0.032198	0.0278555	0.0374895	0.0353585	0.0333252	0.0327584	0.0353911	1.08037	0.111522	0.461686
RPS10	2.4239e+08	2.33401e+08	1.97186e+08	1.84401e+08	1.76533e+08	1.62652e+08	0.07588	0.0714227	0.0570671	0.0505806	0.0524448	0.0431464	0.0681233	0.0487239	0.715232	-0.483517	0.0377859
RPP14	1.15469e+06	1.99306e+06	1.57015e+06	2.10831e+06	1.91741e+06	1.68233e+06	0.000361476	0.000609893	0.000454413	0.000578302	0.00056963	0.000446268	0.000475261	0.0005314	1.11812	0.161079	0.540878
SAMD4B	2.01751e+06	1.70372e+06	1.79884e+06	375180	244840	1.42836e+06	0.000631581	0.000521353	0.000520598	0.000102911	7.27377e-05	0.000378898	0.000557844	0.000184849	0.331363	-1.59352	0.0231463
SMC1A	1.40123e+08	1.21446e+08	1.24466e+08	1.3743e+08	1.45638e+08	1.54387e+08	0.0438655	0.0371637	0.0360215	0.0376966	0.0432665	0.040954	0.0390169	0.040639	1.04158	0.0587669	0.609545
SH2B3	884992	797634	665034	4.80254e+06	5.90832e+06	5.0522e+06	0.000277046	0.000244083	0.000192466	0.00131732	0.00175526	0.00134019	0.000237865	0.00147092	6.18385	2.62851	0.00103321
STK38L	6.70056e+06	6.2208e+06	5.98236e+06	3.64867e+06	6.08646e+06	6.06011e+06	0.00209761	0.00190362	0.00173134	0.00100082	0.00180818	0.00160755	0.00191086	0.00147218	0.770432	-0.376261	0.172877
STAP2	1.6237e+07	1.29122e+07	1.3435e+07	1.42617e+07	1.24162e+07	1.29984e+07	0.00508299	0.00395125	0.00388818	0.00391194	0.00368865	0.00344805	0.00430748	0.00368288	0.854996	-0.22601	0.202898
SYF2	950338	451429	741563	722598	848447	424152	0.000297503	0.000138141	0.000214614	0.000198206	0.000252059	0.000112514	0.000216753	0.000187593	0.86547	-0.208444	0.659552
TUBAL3	187423	191783	205754	2.94208e+06	2.34864e+06	314723	5.86726e-05	5.86874e-05	5.95467e-05	0.000807002	0.000697741	8.34858e-05	5.89689e-05	0.00052941	8.97778	3.16636	0.104931
TAF7	2.98352e+06	3.14941e+06	3.36326e+06	3.22093e+06	2.95975e+06	5.80067e+06	0.00093399	0.000963747	0.000973353	0.000883491	0.00087929	0.00153873	0.00095703	0.0011005	1.14992	0.201528	0.548905
GTF2F1	1.89822e+07	1.6191e+07	1.78061e+07	1.69325e+07	1.92212e+07	1.99032e+07	0.00594237	0.00495458	0.00515322	0.00464454	0.0057103	0.00527968	0.00535006	0.00521151	0.974103	-0.0378536	0.764595
SLC25A19	1.10508e+07	8.88727e+06	7.01204e+06	3.07161e+06	2.98423e+06	8.55594e+06	0.00345944	0.00271959	0.00202934	0.000842534	0.000886564	0.00226961	0.00273612	0.0013329	0.487151	-1.03756	0.0879475
THRAP3	1.30988e+08	1.24775e+08	1.45037e+08	1.01446e+08	9.45543e+07	1.08128e+08	0.0410056	0.0381823	0.0419748	0.0278263	0.0280905	0.0286829	0.0403876	0.0281999	0.698232	-0.518221	0.000472469
TMED4	7.07801e+07	6.6796e+07	7.38507e+07	7.38473e+07	7.93732e+07	7.2304e+07	0.0221577	0.0204402	0.021373	0.0202561	0.0235804	0.0191799	0.0213236	0.0210055	0.985081	-0.0216863	0.83306
TMEM186	2.61105e+06	2.75857e+06	2.46909e+06	4.61182e+06	3.62353e+06	4.07525e+06	0.000817386	0.000844147	0.000714575	0.00126501	0.00107649	0.00108103	0.000792036	0.00114084	1.44039	0.526461	0.00903879
TNIP1	4.04574e+06	3.98058e+06	3.2229e+06	6.45534e+06	1.03688e+07	7.37795e+06	0.00126652	0.00121809	0.000932732	0.00177068	0.0030804	0.00195713	0.00113911	0.0022694	1.99225	0.994402	0.0553569
UBR1	1.11255e+07	8.7242e+06	8.24774e+06	6.61269e+06	3.97887e+06	2.55385e+06	0.00348282	0.00266968	0.00238696	0.00181384	0.00118205	0.000677455	0.00284649	0.00122445	0.430161	-1.21705	0.025113
PGRMC1	4.5015e+07	3.70258e+07	4.11119e+07	3.57933e+07	4.52399e+07	3.9524e+07	0.0140919	0.0113302	0.0118981	0.00981799	0.01344	0.0104844	0.0124401	0.0112475	0.904132	-0.145395	0.440971
PMVK	5.11654e+07	6.14029e+07	6.6117e+07	3.23553e+07	3.10947e+07	3.46065e+07	0.0160173	0.0187898	0.0191348	0.00887495	0.0092377	0.00917998	0.0179806	0.00909754	0.505963	-0.982896	0.000864004
PPP4C	1.13736e+07	1.39062e+07	1.28829e+07	1.58393e+07	2.06907e+07	1.78966e+07	0.00356049	0.00425543	0.00372841	0.00434466	0.00614685	0.00474738	0.00384811	0.00507963	1.32003	0.400574	0.102999
PNPT1	1.42971e+08	1.49551e+08	1.30047e+08	1.12976e+08	1.25853e+08	1.11864e+08	0.0447569	0.0457639	0.0376365	0.0309891	0.0373887	0.0296739	0.0427191	0.0326839	0.765088	-0.386302	0.0454391
RPS9	5.78992e+08	5.27465e+08	5.04206e+08	3.70628e+08	4.23809e+08	3.05368e+08	0.181253	0.161409	0.145921	0.101662	0.125906	0.0810042	0.162861	0.102858	0.631566	-0.662994	0.0221198
RPS7	2.97592e+08	3.10767e+08	3.35222e+08	2.45981e+08	2.65638e+08	3.40415e+08	0.0931612	0.0950975	0.0970159	0.0674717	0.0789164	0.090301	0.0950915	0.0788964	0.829689	-0.269358	0.0725166
SURF4	6.02477e+07	6.6697e+07	7.57017e+07	9.18643e+07	1.01992e+08	9.02461e+07	0.0188605	0.0204099	0.0219087	0.0251981	0.0302999	0.0239394	0.020393	0.0264791	1.29844	0.376781	0.0463329
SQSTM1	4.55482e+07	6.2086e+07	6.524e+07	1.31333e+08	6.13114e+07	6.61382e+07	0.0142588	0.0189989	0.0188809	0.0360244	0.0182146	0.0175443	0.0173796	0.0239278	1.37678	0.461294	0.353863
RPS28	3.84584e+07	3.73168e+07	4.45579e+07	2.76697e+07	2.42769e+07	2.75696e+07	0.0120394	0.0114193	0.0128954	0.00758972	0.00721226	0.00731332	0.012118	0.00737177	0.608331	-0.717072	0.000428371
RPS29	7.41304e+07	8.24313e+07	8.21346e+07	2.1238e+07	2.15018e+07	2.23442e+07	0.0232065	0.0252247	0.0237704	0.00582552	0.00638782	0.0059272	0.0240672	0.00604685	0.251249	-1.99281	8.64642e-06
SNRPE	1.14658e+08	1.17868e+08	8.80186e+07	1.14671e+08	1.17959e+08	1.14191e+08	0.0358936	0.0360686	0.0254733	0.031454	0.0350437	0.0302912	0.0324785	0.0322629	0.993364	-0.00960606	0.957306
RUVBL1	2.171e+08	2.2505e+08	2.01257e+08	1.72295e+08	1.74941e+08	2.09386e+08	0.0679631	0.0688674	0.0582455	0.0472601	0.0519718	0.0555433	0.0650253	0.0515918	0.79341	-0.333861	0.0320216
SLC27A2	1.59883e+07	1.75282e+07	2.39206e+07	2.66488e+07	2.88059e+07	2.16581e+07	0.00500513	0.0053638	0.00692282	0.00730967	0.00855774	0.0057452	0.00576392	0.00720421	1.24988	0.32179	0.224815
SLC27A1	5.68144e+06	4.88538e+06	5.25861e+06	2.12284e+06	4.74227e+06	3.09699e+06	0.00177857	0.00149497	0.00152188	0.000582287	0.00140885	0.000821533	0.00159847	0.000937556	0.586532	-0.769719	0.0649525
SLC38A2	2.47669e+06	4.76657e+06	4.24016e+06	3.37694e+06	1.67491e+06	1.84646e+06	0.000775325	0.00145861	0.00122713	0.000926285	0.000497588	0.000489805	0.00115369	0.000637893	0.552915	-0.85487	0.105127
RTRAF	9.95351e+07	9.42518e+07	1.01125e+08	9.30668e+07	9.8598e+07	9.18833e+07	0.0311594	0.0288419	0.0292663	0.0255279	0.0292918	0.0243737	0.0297559	0.0263978	0.887146	-0.172757	0.111068
SLC17A5	1.4204e+06	1.20436e+06	1.12526e+06	1.12068e+06	2.54434e+06	945711	0.000444654	0.000368545	0.00032566	0.000307399	0.000755881	0.000250867	0.00037962	0.000438049	1.15391	0.206536	0.738872
SLC66A3	834338	767025	929160	1.83218e+06	1.41705e+06	1.92274e+06	0.000261189	0.000234717	0.000268906	0.00050256	0.000420982	0.000510042	0.000254937	0.000477861	1.87443	0.906451	0.00182764
MRPS25	2.36298e+07	2.5011e+07	2.33017e+07	1.73193e+07	1.58554e+07	1.52351e+07	0.00739729	0.00765358	0.0067437	0.00475062	0.00471036	0.00404137	0.00726486	0.00450078	0.619528	-0.690758	0.00147295
MRPL57	3.31505e+06	2.59829e+06	4.49098e+06	3.62538e+06	3.64552e+06	5.87298e+06	0.00103777	0.0007951	0.00129973	0.000994432	0.00108302	0.00155791	0.0010442	0.00121179	1.16049	0.214739	0.50251
SASS6	8.80204e+06	8.05312e+06	8.26288e+06	6.44435e+06	5.88329e+06	6.44587e+06	0.00275548	0.00246433	0.00239134	0.00176766	0.00174783	0.00170988	0.00253705	0.00174179	0.686542	-0.542581	0.00211382
TSEN54	1.49701e+06	1.10289e+06	1.23777e+06	408143	402343	210151	0.000468639	0.000337495	0.000358222	0.000111952	0.000119529	5.57462e-05	0.000388118	9.57426e-05	0.246684	-2.01926	0.00299177
SNX17	4.06608e+06	4.80829e+06	2.92891e+06	1.16707e+07	1.32257e+07	1.23766e+07	0.00127288	0.00147138	0.000847651	0.00320124	0.00392913	0.00328312	0.00119731	0.00347116	2.89915	1.53563	0.00151849
SPNS1	926974	708839	693404	1.67834e+06	1.32243e+06	1.6132e+06	0.000290189	0.000216911	0.000200676	0.000460364	0.000392872	0.000427929	0.000235925	0.000427055	1.81013	0.856091	0.00478439
SNAPIN	5.78532e+06	8.76498e+06	7.80646e+06	6.87535e+06	7.32745e+06	9.61018e+06	0.00181109	0.00268216	0.00225925	0.00188589	0.00217686	0.00254927	0.00225083	0.00220401	0.979195	-0.0303319	0.889498
SPIRE1	681101	918741	983545	1.46408e+06	1.05438e+06	1.2065e+06	0.000213218	0.000281143	0.000284646	0.000401593	0.000313239	0.000320045	0.000259669	0.000344959	1.32846	0.409751	0.0807267
KNSTRN	601728	2.59427e+06	1.25583e+06	628865	2.67856e+06	527342	0.000188371	0.000793868	0.000363448	0.000172496	0.000795755	0.000139887	0.000448562	0.000369379	0.823474	-0.280205	0.790719
SUCLG1	7.97039e+07	6.59321e+07	6.46061e+07	9.96999e+07	1.24517e+08	1.20223e+08	0.0249513	0.0201758	0.0186975	0.0273474	0.0369918	0.0318912	0.0212749	0.0320768	1.50773	0.59238	0.0325764
SPTBN1	5.41971e+07	5.33865e+07	5.49131e+07	2.47521e+07	3.74962e+07	2.75057e+07	0.0169664	0.0163367	0.0158923	0.00678941	0.0111395	0.00729638	0.0163985	0.00840842	0.512757	-0.963654	0.00476091
STBD1	6.52549e+06	7.06485e+06	8.40433e+06	6.45385e+06	4.21784e+06	5.02979e+06	0.0020428	0.00216191	0.00243228	0.00177027	0.00125305	0.00133424	0.00221233	0.00145252	0.656557	-0.607009	0.0183946
STK11	909818	811872	923263	704630	1.67463e+06	816359	0.000284818	0.00024844	0.000267199	0.000193278	0.000497505	0.000216554	0.000266819	0.000302445	1.13352	0.180812	0.735433
STEEP1	4.31431e+06	5.24713e+06	4.45132e+06	2.8384e+06	2.06609e+06	2.56692e+06	0.00135059	0.00160567	0.00128825	0.000778565	0.000613799	0.00068092	0.00141484	0.000691095	0.488463	-1.03368	0.00260173
STK3	3.17733e+07	2.91102e+07	3.24905e+07	1.42781e+07	1.50353e+07	1.06726e+07	0.00994661	0.008908	0.00940301	0.00391644	0.00446674	0.00283109	0.00941921	0.00373809	0.396858	-1.3333	0.000555634
SRSF6	1.57759e+08	1.30722e+08	1.20346e+08	1.53479e+08	1.41271e+08	1.70837e+08	0.0493863	0.0400021	0.034829	0.0420989	0.0419691	0.0453174	0.0414058	0.0431285	1.04161	0.0588084	0.715314
SMS	1.96269e+08	2.54658e+08	2.52128e+08	5.59075e+07	5.76838e+07	6.09522e+07	0.0614418	0.0779278	0.0729679	0.0153353	0.0171369	0.0161686	0.0707792	0.0162136	0.229073	-2.12612	0.00037329
TEX264	2.40099e+07	2.50831e+07	2.97166e+07	2.35042e+07	2.73441e+07	2.79389e+07	0.00751629	0.00767566	0.0086002	0.00644713	0.00812346	0.00741129	0.00793072	0.00732729	0.923913	-0.114171	0.365476
SYNRG	2.73336e+07	2.94594e+07	2.62518e+07	3.0842e+07	2.39845e+07	2.48639e+07	0.00855676	0.00901485	0.00759746	0.00845988	0.00712537	0.00659559	0.00838969	0.00739361	0.881274	-0.182338	0.224688
TBC1D10B	2.89788e+06	2.58478e+06	2.98015e+06	1.00206e+06	191134	1.29963e+06	0.000907179	0.000790967	0.000862478	0.000274863	5.67828e-05	0.000344751	0.000853542	0.000225465	0.264153	-1.92056	0.0025157
TARDBP	5.60958e+07	5.29089e+07	5.8433e+07	4.57069e+07	4.56995e+07	4.67368e+07	0.0175608	0.0161906	0.016911	0.0125373	0.0135766	0.0123978	0.0168874	0.0128372	0.760162	-0.395621	0.00172641
TUBA1C	3.28795e+08	3.34657e+08	3.30891e+08	3.19609e+08	3.14721e+08	2.84343e+08	0.102929	0.102408	0.0957624	0.0876679	0.0934983	0.0754271	0.100367	0.0855311	0.852187	-0.230758	0.0628773
TAF9B	1.90474e+06	2.37146e+06	2.07077e+06	2.70258e+06	3.60649e+06	6.11747e+06	0.000596279	0.000725688	0.000599297	0.00074131	0.00107143	0.00162277	0.000640421	0.00114517	1.78815	0.838466	0.124852
TIGAR	3.90872e+06	4.74827e+06	4.25686e+06	4.19979e+06	3.12307e+06	2.74353e+06	0.00122362	0.00145301	0.00123197	0.00115199	0.000927812	0.000727769	0.00130287	0.000935857	0.718305	-0.477331	0.0630578
TMX1	2.27403e+07	3.30798e+07	2.68822e+07	3.18701e+07	3.99705e+07	2.43774e+07	0.00711883	0.0101227	0.00777992	0.00874186	0.0118746	0.00646653	0.00834048	0.00902765	1.08239	0.114219	0.723981
TVP23B	4.45497e+06	4.10931e+06	4.1316e+06	4.01615e+06	5.09356e+06	3.52133e+06	0.00139462	0.00125749	0.00119572	0.00110162	0.00151321	0.000934095	0.00128261	0.00118297	0.922319	-0.116662	0.612844
UBFD1	1.77946e+07	2.25561e+07	1.86221e+07	1.72293e+07	1.75282e+07	2.15747e+07	0.0055706	0.00690236	0.00538939	0.00472595	0.00520734	0.00572306	0.00595412	0.00521878	0.8765	-0.190174	0.257362
USP9X	4.02447e+08	4.33174e+08	4.32082e+08	3.01181e+08	2.79292e+08	2.70688e+08	0.125986	0.132555	0.125048	0.082613	0.082973	0.0718048	0.127863	0.0791303	0.618869	-0.692295	0.000364541
NXN	1.26497e+07	1.04192e+07	1.12967e+07	4.76185e+06	5.95296e+06	4.48717e+06	0.00395997	0.00318836	0.00326935	0.00130616	0.00176852	0.0011903	0.00347256	0.00142166	0.409398	-1.28842	0.00245179
DHODH	3.60205e+07	3.11931e+07	3.04575e+07	3.03858e+07	4.15845e+07	4.24669e+07	0.0112762	0.00954536	0.00881464	0.00833472	0.012354	0.0112651	0.00987874	0.0106513	1.0782	0.108628	0.611603
RBM10	5.16516e+07	3.92058e+07	4.20375e+07	3.84416e+07	4.96878e+07	5.60535e+07	0.0161695	0.0119973	0.012166	0.0105444	0.0147614	0.0148692	0.0134443	0.0133917	0.996087	-0.00565635	0.97999
RAB17	4.15565e+06	6.22445e+06	6.07756e+06	1.30976e+07	1.13028e+07	1.04313e+07	0.00130092	0.00190474	0.00175889	0.00359263	0.00335787	0.00276709	0.00165485	0.0032392	1.95739	0.968935	0.00658779
RPL18	2.72802e+08	2.57957e+08	1.73264e+08	2.95851e+08	3.23441e+08	1.58448e+08	0.0854005	0.0789371	0.0501441	0.081151	0.0960888	0.0420311	0.0714939	0.0730903	1.02233	0.0318597	0.938439
RPL6	6.86284e+08	7.60196e+08	7.02635e+08	6.2343e+08	6.06173e+08	5.10419e+08	0.214841	0.232627	0.203348	0.171005	0.180084	0.135398	0.216938	0.162162	0.747502	-0.41985	0.0271017
RPL7	3.90538e+08	4.12713e+08	3.02223e+08	4.27733e+08	4.38715e+08	2.53927e+08	0.122258	0.126294	0.0874656	0.117326	0.130335	0.0673587	0.112006	0.105006	0.937509	-0.0930952	0.774277
RMDN2	181702	555383	569497	1.0232e+06	807421	263553	5.68818e-05	0.000169952	0.000164817	0.00028066	0.000239871	6.99122e-05	0.00013055	0.000196814	1.50758	0.592231	0.422998
MRPL14	1.71907e+07	1.37932e+07	1.67203e+07	4.31824e+07	3.85924e+07	4.48686e+07	0.00538152	0.00422085	0.00483898	0.0118448	0.0114651	0.0119022	0.00481378	0.0117374	2.43828	1.28587	4.41555e-05
SLC35A1	450184	355614	269484	522981	2.11125e+06	1.33862e+06	0.00014093	0.000108821	7.79908e-05	0.000143452	0.000627215	0.000355093	0.000109247	0.000375253	3.4349	1.78027	0.132658
PSAP	5.85294e+06	7.65568e+06	9.03147e+06	4.25168e+07	4.94059e+07	4.75036e+07	0.00183226	0.00234271	0.00261378	0.0116622	0.0146777	0.0126012	0.00226291	0.0129803	5.73612	2.52008	0.000310224
EEFSEC	2.60464e+07	2.12925e+07	2.52487e+07	2.52716e+07	2.83862e+07	3.26818e+07	0.00815381	0.0065157	0.00730717	0.00693191	0.00843307	0.00866941	0.00732556	0.00801146	1.09363	0.129127	0.395258
SAFB2	1.24517e+08	1.37398e+08	1.28193e+08	9.3411e+07	1.05589e+08	1.05013e+08	0.03898	0.0420449	0.0370999	0.0256223	0.0313685	0.0278565	0.0393749	0.0282825	0.718287	-0.477369	0.00736152
SEPTIN6	1.60207e+07	3.25833e+06	3.33231e+06	2.22417e+07	2.77166e+07	1.976e+07	0.00501526	0.000997079	0.000964397	0.00610083	0.00823412	0.00524168	0.00232558	0.00652554	2.80599	1.48851	0.0597516
SNIP1	1.35334e+06	1.18458e+06	1.01993e+06	1.31869e+06	2.57075e+06	1.48945e+06	0.000423662	0.000362491	0.000295176	0.000361713	0.000763726	0.000395102	0.000360443	0.000506847	1.40618	0.491778	0.336099
SNX1	4.22483e+07	4.85298e+07	5.45529e+07	4.46949e+07	4.92046e+07	4.14869e+07	0.0132258	0.0148505	0.015788	0.0122597	0.0146178	0.0110051	0.0146215	0.0126275	0.863631	-0.211513	0.198972
SNRNP27	3.84434e+07	2.13219e+06	3.94626e+06	1.48249e+07	1.1466e+07	1.16227e+07	0.0120347	0.00065247	0.00114208	0.00406643	0.00340634	0.00308312	0.00460974	0.00351863	0.763303	-0.389671	0.784233
SPON2	3.21116e+07	4.76327e+07	6.64045e+07	4.73088e+07	7.05462e+07	7.09125e+07	0.0100525	0.014576	0.019218	0.0129767	0.0209581	0.0188108	0.0146155	0.0175818	1.20296	0.266586	0.451794
SH3BP4	2.5788e+06	2.3224e+06	2.28005e+06	2.41317e+06	2.45196e+06	2.59685e+06	0.000807291	0.000710674	0.000659863	0.000661926	0.000728437	0.000688859	0.000725943	0.000693074	0.954722	-0.0668473	0.525832
SIGMAR1	1.54712e+07	1.90925e+07	1.91087e+07	1.79214e+07	1.65505e+07	1.45983e+07	0.00484325	0.00584247	0.00553021	0.00491577	0.00491688	0.00387245	0.00540531	0.00456837	0.845163	-0.242698	0.14052
SKIV2L	2.64987e+07	2.90781e+07	2.9047e+07	2.05033e+07	1.87647e+07	1.71964e+07	0.00829541	0.00889816	0.00840642	0.00562398	0.00557466	0.00456164	0.00853333	0.00525343	0.615636	-0.69985	0.00112251
SMAD4	8.09237e+06	6.38036e+06	6.98875e+06	5.08556e+06	3.30065e+06	2.24145e+06	0.00253331	0.00195245	0.0020226	0.00139495	0.000980568	0.000594584	0.00216945	0.000990035	0.456353	-1.13178	0.0161223
UNC119B	1.53733e+07	1.8828e+07	1.76565e+07	1.75781e+07	1.51713e+07	1.87698e+07	0.00481261	0.00576154	0.00510992	0.00482163	0.00450713	0.00497901	0.00522803	0.00476926	0.912248	-0.132502	0.216214
TYW3	6.26623e+06	7.07559e+06	6.89717e+06	7.30465e+06	5.91588e+06	8.21788e+06	0.00196164	0.00216519	0.0019961	0.00200364	0.00175751	0.00217994	0.00204098	0.00198036	0.970302	-0.0434944	0.682556
PHC3	2.39865e+06	2.13593e+06	2.28686e+06	2.1124e+06	1.57751e+06	2.07269e+06	0.000750895	0.000653613	0.000661834	0.000579424	0.000468651	0.000549817	0.000688781	0.00053263	0.773294	-0.37091	0.0264162
PSMC1	1.74828e+08	2.18574e+08	2.27587e+08	2.06061e+08	2.00113e+08	1.96925e+08	0.0547299	0.0668856	0.0658655	0.0565218	0.0594502	0.0522378	0.0624937	0.0560699	0.89721	-0.156483	0.219844
POTEJ	3.57611e+07	3.43576e+07	4.01181e+07	2.7281e+07	2.83737e+07	1.82844e+07	0.011195	0.0105137	0.0116105	0.00748311	0.00842933	0.00485025	0.0111064	0.0069209	0.623144	-0.682362	0.020024
RETSAT	2.85183e+07	2.96452e+07	3.34323e+07	2.98873e+07	2.64214e+07	2.06483e+07	0.00892762	0.00907169	0.00967556	0.008198	0.00784936	0.00547734	0.00922496	0.0071749	0.777771	-0.362583	0.0814303
ARHGAP17	5.1887e+07	7.98666e+07	7.97651e+07	6.22068e+07	4.23881e+07	4.23505e+07	0.0162432	0.0244399	0.0230846	0.0170631	0.0125928	0.0112342	0.0212559	0.01363	0.641236	-0.641073	0.0689774
RPIA	7.25148e+06	6.25878e+06	5.48046e+06	4.98428e+06	6.07404e+06	9.06862e+06	0.00227007	0.00191524	0.00158609	0.00136717	0.00180449	0.00240561	0.0019238	0.00185909	0.966364	-0.0493609	0.866097
ELAC2	3.39234e+07	3.94094e+07	3.21403e+07	2.04733e+07	2.30709e+07	1.88504e+07	0.0106197	0.0120596	0.00930164	0.00561575	0.00685396	0.00500041	0.0106603	0.00582338	0.546266	-0.872324	0.0074272
RNF213	1.20471e+08	1.01134e+08	1.06677e+08	9.41709e+07	9.7772e+07	7.74066e+07	0.0377132	0.030948	0.0308732	0.0258308	0.0290464	0.0205335	0.0331782	0.0251369	0.757633	-0.400429	0.0750085
POLR2F	3.44134e+06	1.41942e+06	1.47341e+06	1.54836e+06	3.00608e+06	3.70554e+06	0.00107731	0.000434354	0.000426417	0.00042471	0.000893055	0.000982959	0.000646027	0.000766908	1.18711	0.247459	0.684551
DROSHA	1.00572e+06	1.05253e+06	3.00537e+06	1.12687e+06	3.34568e+06	2.8847e+06	0.000314841	0.000322084	0.000869778	0.000309096	0.000993943	0.000765217	0.000502234	0.000689419	1.3727	0.457021	0.529996
POLR2J	2.69774e+06	576315	98120.6	1.70051e+06	3.40151e+06	3.38493e+06	0.000844525	0.000176358	2.83969e-05	0.000466444	0.00101053	0.000897913	0.00034976	0.000791629	2.26335	1.17846	0.215839
MRPL4	3.67038e+07	4.06044e+07	3.79949e+07	3.08128e+07	3.5864e+07	4.21324e+07	0.0114901	0.0124253	0.010996	0.00845185	0.0106546	0.0111764	0.0116371	0.0100943	0.867418	-0.205201	0.173968
POLR2B	7.04442e+07	6.49187e+07	5.79877e+07	4.84553e+07	5.95451e+07	5.98723e+07	0.0220525	0.0198657	0.0167821	0.0132911	0.0176898	0.0158822	0.0195668	0.0156211	0.798346	-0.324914	0.118645
POLR3E	6.29739e+06	6.02024e+06	5.35533e+06	3.90877e+06	3.3834e+06	3.1374e+06	0.00197139	0.00184225	0.00154987	0.00107216	0.00100515	0.000832252	0.00178784	0.000969856	0.542474	-0.882374	0.00470682
RRAGA	2.40988e+07	1.95881e+07	1.94203e+07	2.60312e+07	2.44519e+07	2.21677e+07	0.00754411	0.00599413	0.00562038	0.00714028	0.00726423	0.00588038	0.0063862	0.00676163	1.05879	0.082412	0.637018
RPS4X	6.33008e+08	6.15499e+08	5.75182e+08	4.18887e+08	4.62657e+08	4.27407e+08	0.198163	0.188348	0.166462	0.1149	0.137448	0.113377	0.184324	0.121908	0.661378	-0.596453	0.00686484
RSF1	2.74192e+07	1.9853e+07	2.30031e+07	4.79121e+07	4.47433e+07	5.04725e+07	0.00858357	0.0060752	0.00665728	0.0131421	0.0132925	0.0133887	0.00710535	0.0132744	1.86823	0.901674	0.00126114
RPS24	4.54984e+07	3.94777e+07	4.65543e+07	9.28017e+07	8.82741e+07	7.61288e+07	0.0142432	0.0120805	0.0134732	0.0254552	0.0262247	0.0201945	0.0132656	0.0239581	1.80603	0.852822	0.00587705
S100P	2.14917e+07	2.84946e+07	2.66941e+07	1.61123e+08	1.2648e+08	1.4555e+08	0.00672797	0.00871959	0.00772548	0.0441954	0.037575	0.0386098	0.00772435	0.0401267	5.19484	2.37708	0.0001099
SLC38A1	897443	987919	1.02372e+06	1.44611e+06	1.35352e+06	1.19333e+06	0.000280944	0.000302312	0.000296273	0.000396663	0.000402108	0.000316551	0.000293176	0.000371774	1.26809	0.342658	0.0503482
SLC6A11	1.93132e+07	1.87431e+07	1.7105e+07	2.30198e+07	2.34915e+07	2.1569e+07	0.00604599	0.00573557	0.00495033	0.00631425	0.00697891	0.00572156	0.0055773	0.00633824	1.13644	0.184516	0.193968
SLC25A36	922778	938474	718932	1.38681e+06	740869	624877	0.000288875	0.000287181	0.000208065	0.000380398	0.0002201	0.00016576	0.000261374	0.000255419	0.977218	-0.0332483	0.936046
MRPS22	8.3547e+07	8.30374e+07	8.04835e+07	1.02593e+08	1.00642e+08	1.08952e+08	0.0261543	0.0254102	0.0232926	0.0281409	0.0298992	0.0289015	0.0249524	0.0289805	1.16143	0.215907	0.0156019
SYTL1	1.6962e+06	1.90701e+06	1.42231e+06	3.24056e+06	3.54647e+06	3.11945e+06	0.000530996	0.000583561	0.000411627	0.000888876	0.0010536	0.000827489	0.000508728	0.000923321	1.81496	0.859938	0.00801522
SEC22A	3.04932e+06	2.75481e+06	2.57678e+06	8.56847e+06	4.62231e+06	2.30451e+06	0.000954589	0.000842996	0.000745739	0.00235031	0.00137321	0.000611313	0.000847775	0.00144494	1.7044	0.76926	0.304056
SUDS3	3.48718e+06	2.87286e+06	3.21043e+06	805230	2.16868e+06	3.0611e+06	0.00109166	0.00087912	0.000929124	0.000220872	0.000644277	0.000812011	0.000966634	0.000559053	0.57835	-0.789985	0.0950645
SEPTIN3	3.48341e+06	1.44819e+06	1.19953e+06	1.22977e+06	2.86176e+06	2.3831e+06	0.00109048	0.000443158	0.000347152	0.000337323	0.000850179	0.000632159	0.00062693	0.000606554	0.967498	-0.0476694	0.944834
SELENOF	3.33592e+06	4.18786e+06	4.66336e+06	3.89595e+06	4.64956e+06	4.8142e+06	0.00104431	0.00128152	0.00134961	0.00106865	0.00138131	0.00127705	0.00122515	0.00124233	1.01403	0.0200986	0.901519
SDHA	2.51795e+08	2.73549e+08	2.22273e+08	2.05478e+08	2.31862e+08	2.31349e+08	0.0788244	0.0837085	0.0643275	0.0563619	0.0688823	0.0613695	0.0756201	0.0622046	0.822593	-0.28175	0.122303
SRBD1	1.38382e+07	1.09403e+07	9.17353e+06	5.96087e+06	5.23067e+06	5.61682e+06	0.00433204	0.00334782	0.00265489	0.00163505	0.00155394	0.00148996	0.00344492	0.00155965	0.45274	-1.14325	0.0181445
DARS2	1.99323e+08	1.90002e+08	1.36001e+08	2.36826e+08	2.33882e+08	2.13102e+08	0.062398	0.0581422	0.0393598	0.0649606	0.0694824	0.056529	0.0533	0.0636573	1.19432	0.256192	0.266685
UTP20	1.78664e+08	2.11289e+08	2.03673e+08	2.0423e+08	1.59491e+08	1.75484e+08	0.0559305	0.0646564	0.0589446	0.0560196	0.047382	0.0465502	0.0598439	0.0499839	0.835239	-0.25974	0.0676676
USP13	7.37426e+06	8.39886e+06	1.01692e+07	1.928e+06	3.34496e+06	3.23244e+06	0.00230851	0.00257013	0.00294305	0.000528845	0.000993731	0.000857461	0.00260723	0.000793346	0.304287	-1.7165	0.00139962
VTA1	4.50093e+07	4.49168e+07	5.95207e+07	3.60146e+07	2.46286e+07	2.78401e+07	0.0140902	0.0137449	0.0172257	0.00987869	0.00731675	0.00738509	0.0150203	0.00819351	0.545497	-0.874358	0.00800931
NUCKS1	279476	979377	1.00606e+06	2.26328e+06	1.60733e+06	2.66247e+06	8.74897e-05	0.000299698	0.000291163	0.000620809	0.00047751	0.000706267	0.000226117	0.000601529	2.66026	1.41157	0.0175362
ENDOG	1.90931e+06	1.59434e+06	1.8252e+06	505739	1.10491e+06	578338	0.000597709	0.000487882	0.000528228	0.000138723	0.000328251	0.000153414	0.00053794	0.000206796	0.384422	-1.37924	0.00856931
NUDT15	5.69303e+06	6.35465e+06	6.18712e+06	5.29921e+06	9.11113e+06	1.0977e+07	0.0017822	0.00194458	0.0017906	0.00145356	0.00270676	0.00291184	0.00183913	0.00235739	1.2818	0.358167	0.321818
NUP50	1.4827e+07	1.01349e+07	1.13659e+07	1.45909e+07	1.5545e+07	1.43653e+07	0.0046416	0.00310136	0.00328939	0.00400223	0.00461815	0.00381064	0.00367745	0.00414367	1.12678	0.172205	0.438844
PALS2	3.27863e+07	2.78558e+07	2.35134e+07	1.95665e+07	2.62709e+07	2.64141e+07	0.0102637	0.00852411	0.00680497	0.00536703	0.00780465	0.00700681	0.00853093	0.00672616	0.788444	-0.34292	0.216059
PDLIM4	501627	42571.4	52355.2	471782	1.19037e+06	255950	0.000157034	1.30272e-05	1.5152e-05	0.000129408	0.000353638	6.78954e-05	6.17378e-05	0.000183647	2.97463	1.57271	0.285813
PGM2	1.36229e+08	1.35274e+08	1.62451e+08	1.70739e+08	1.24532e+08	9.98248e+07	0.0426464	0.041395	0.0470146	0.0468331	0.0369964	0.0264803	0.0436853	0.0367699	0.8417	-0.248623	0.321542
POP5	326204	394287	451474	5.00035e+06	4.43059e+06	9.1542e+06	0.000102118	0.000120655	0.00013066	0.00137158	0.00131625	0.00242831	0.000117811	0.00170538	14.4756	3.85555	0.011814
URI1	3.77554e+06	3.28903e+06	3.28298e+06	4.90207e+06	1.65065e+06	1.81506e+06	0.00118193	0.00100647	0.000950121	0.00134462	0.000490379	0.000481477	0.00104617	0.00077216	0.73808	-0.438152	0.405002
RNASEH2A	9.8388e+06	9.74565e+06	8.87202e+06	2.88136e+06	6.69475e+06	7.47104e+06	0.00308003	0.00298226	0.00256763	0.000790349	0.0019889	0.00198182	0.00287664	0.00158702	0.551694	-0.858061	0.0394803
MRPL51	5.58873e+06	2.88113e+06	3.2559e+06	7.88039e+06	7.08514e+06	6.48568e+06	0.00174955	0.000881651	0.000942281	0.00216157	0.00210487	0.00172044	0.00119116	0.00199563	1.67536	0.744474	0.0615255
POLR1D	1.53814e+07	1.65116e+07	1.69592e+07	2.0327e+07	1.36918e+07	2.47101e+07	0.00481515	0.0050527	0.00490813	0.00557565	0.00406762	0.00655479	0.00492533	0.00539935	1.09624	0.132565	0.549783
POLR3C	9.36697e+06	7.69392e+06	6.23985e+06	3.48991e+06	5.1215e+06	3.87567e+06	0.00293232	0.00235441	0.00180586	0.000957271	0.00152151	0.00102809	0.0023642	0.00116896	0.494441	-1.01613	0.0320924
SLC26A6	1.56907e+06	1.51823e+06	1.72902e+06	1.3825e+06	1.35774e+06	2.23455e+06	0.000491197	0.000464591	0.000500391	0.000379216	0.000403362	0.000592754	0.000485393	0.000458444	0.94448	-0.0824076	0.713548
SETD2	636539	5.65408e+06	6.3402e+06	6.81201e+06	1.2587e+07	6.49757e+06	0.000199268	0.0017302	0.0018349	0.00186851	0.00373938	0.0017236	0.00125479	0.00244383	1.9476	0.961698	0.228534
SPAG1	3.69665e+06	3.91685e+06	4.22863e+06	4.0963e+06	3.23506e+06	2.79825e+06	0.00115723	0.00119859	0.0012238	0.0011236	0.000961082	0.000742286	0.00119321	0.000942324	0.78974	-0.34055	0.0889465
SNX18	884509	4.70999e+06	291182	3.32616e+06	6.3172e+06	6.17226e+06	0.000276895	0.0014413	8.42705e-05	0.000912355	0.00187673	0.0016373	0.000600821	0.00147546	2.45574	1.29616	0.163759
SOAT1	1.66988e+07	2.00141e+07	1.97655e+07	1.54818e+07	1.60284e+07	1.27309e+07	0.00522756	0.0061245	0.00572029	0.0042466	0.00476175	0.00337709	0.00569078	0.00412848	0.725468	-0.463015	0.0312594
SMYD5	779037	680959	716486	1.85034e+06	969896	1.62042e+06	0.000243877	0.000208379	0.000207356	0.000507542	0.00028814	0.000429845	0.000219871	0.000408509	1.85795	0.893711	0.0446981
SFT2D3	4.26698e+06	2.16828e+06	4.10216e+06	1.38316e+06	2.65751e+06	2.7311e+06	0.00133578	0.000663512	0.0011872	0.000379398	0.000789502	0.000724474	0.00106216	0.000631125	0.594189	-0.751006	0.14736
SKA3	1.73146e+07	2.1488e+07	2.18907e+07	1.12727e+06	1.06774e+06	1.17203e+06	0.00542034	0.00657551	0.00633534	0.000309206	0.000317207	0.000310901	0.0061104	0.000312438	0.0511322	-4.28963	7.94882e-05
STRAP	1.60342e+08	1.7193e+08	1.82964e+08	1.3874e+08	1.53043e+08	1.74904e+08	0.050195	0.0526122	0.0529513	0.0380561	0.0454664	0.0463964	0.0519195	0.0433063	0.834105	-0.2617	0.0361965
SRSF4	614717	930265	1.05138e+06	3.14726e+06	2.46068e+06	2.47669e+06	0.000192437	0.000284669	0.000304278	0.000863283	0.000731025	0.000656986	0.000260462	0.000750431	2.88116	1.52665	0.00213393
FARSB	2.80689e+08	2.83525e+08	2.81846e+08	2.32785e+08	2.23446e+08	2.01298e+08	0.0878695	0.0867612	0.0815683	0.0638523	0.066382	0.0533979	0.0853997	0.0612107	0.716756	-0.480446	0.00543945
PACC1	855397	740997	559387	1.31902e+06	1.20178e+06	1.32177e+06	0.000267781	0.000226752	0.000161891	0.000361803	0.000357029	0.000350624	0.000218808	0.000356485	1.62921	0.704176	0.0113167
RABGGTB	3.00577e+07	2.69657e+07	4.31894e+07	5.62818e+07	6.61124e+07	7.09472e+07	0.00940954	0.00825173	0.0124994	0.0154379	0.0196409	0.01882	0.0100535	0.0179663	1.78706	0.837586	0.0118614
AGPAT3	1.18727e+07	9.58078e+06	1.17412e+07	7.61897e+06	9.23933e+06	9.49911e+06	0.00371674	0.0029318	0.00339799	0.00208986	0.00274485	0.00251981	0.00334885	0.0024515	0.732045	-0.449997	0.0395435
PSMC3	1.51087e+08	1.6636e+08	1.72676e+08	1.33458e+08	1.2087e+08	1.41917e+08	0.0472976	0.0509078	0.0499737	0.036607	0.0359084	0.0376459	0.049393	0.0367204	0.743434	-0.427724	0.000445831
PTBP1	5.1787e+08	4.87274e+08	4.80754e+08	4.60545e+08	4.2042e+08	4.22816e+08	0.162119	0.14911	0.139134	0.126326	0.1249	0.112159	0.150121	0.121128	0.806871	-0.30959	0.0225913
PSMG4	1.48523e+06	1.1898e+06	1.40631e+06	3.71475e+06	6.25207e+06	5.18984e+06	0.000464951	0.00036409	0.000406996	0.00101894	0.00185738	0.0013767	0.000412013	0.00141767	3.44085	1.78277	0.0147255
UQCRH	2.57318e+07	2.11257e+07	2.00956e+07	8.29152e+07	1.13597e+08	1.20649e+08	0.00805532	0.00646465	0.00581581	0.0227434	0.0337476	0.0320044	0.00677859	0.0294984	4.35171	2.12158	0.00284018
RECQL	1.15065e+08	9.92995e+07	1.0782e+08	1.5017e+08	1.39734e+08	1.50657e+08	0.0360212	0.0303865	0.0312039	0.0411911	0.0415126	0.0399644	0.0325372	0.0408893	1.25669	0.329634	0.0101154
RAB14	7.64078e+07	9.31257e+07	1.03333e+08	7.24811e+07	7.78428e+07	6.37649e+07	0.0239194	0.0284973	0.0299053	0.0198813	0.0231258	0.0169148	0.0274407	0.019974	0.727896	-0.458196	0.0426949
ARHGAP1	5.93939e+07	6.88598e+07	7.22466e+07	3.9257e+07	4.96349e+07	4.03155e+07	0.0185932	0.0210717	0.0209087	0.0107681	0.0147457	0.0106944	0.0201912	0.0120694	0.597754	-0.742376	0.00647909
RPL14	2.19556e+08	2.28128e+08	1.81183e+08	2.41202e+08	2.47721e+08	1.71271e+08	0.0687318	0.0698091	0.0524357	0.066161	0.0735937	0.0454326	0.0636589	0.0617291	0.969686	-0.044411	0.858172
STXBP5L	881104	576034	525869	1.34579e+06	1.02072e+06	857339	0.000275829	0.000176272	0.000152191	0.000369146	0.00030324	0.000227424	0.00020143	0.000299937	1.48903	0.574376	0.15201
SSBP3	1.29502e+06	814624	733712	1.57759e+06	1.99548e+06	1.75109e+06	0.000405405	0.000249282	0.000212342	0.000432728	0.000592824	0.000464508	0.00028901	0.000496687	1.71858	0.781218	0.053828
SARS1	2.37708e+08	2.35999e+08	2.69703e+08	3.12293e+08	2.31635e+08	2.18163e+08	0.0744144	0.0722177	0.0780541	0.0856609	0.0688147	0.0578715	0.0748954	0.0707824	0.945083	-0.081487	0.644634
TBCC	3.81178e+07	2.66406e+07	3.37831e+07	2.59484e+07	2.68093e+07	2.49121e+07	0.0119328	0.00815226	0.0097771	0.00711758	0.00796458	0.00660838	0.00995404	0.00723018	0.726356	-0.461251	0.0793996
TMEM126B	1.99046e+06	2.21416e+06	1.93309e+06	444963	963845	653258	0.000623112	0.000677551	0.000559451	0.000122052	0.000286342	0.000173288	0.000620038	0.000193894	0.312713	-1.67709	0.00199021
TUBB2A	6.82171e+06	6.19428e+06	9.4025e+06	1.38195e+07	2.11722e+07	2.19575e+07	0.00213553	0.00189551	0.00272116	0.00379064	0.00628991	0.0058246	0.00225073	0.00530172	2.35555	1.23607	0.019316
TAGLN2	2.31618e+08	1.79195e+08	1.94997e+08	3.27071e+08	3.56741e+08	3.34966e+08	0.0725078	0.0548354	0.0564336	0.0897145	0.105982	0.0888556	0.0612589	0.0948506	1.54836	0.630737	0.0133054
PBK	2.04749e+07	2.23381e+07	2.23156e+07	1.23047e+07	1.64333e+07	2.04815e+07	0.00640967	0.00683567	0.00645831	0.00337514	0.00488207	0.00543307	0.00656788	0.00456343	0.694809	-0.525311	0.0334215
TSPO	3.53921e+07	4.7775e+07	4.39699e+07	3.06008e+07	3.99987e+07	3.43745e+07	0.0110795	0.0146196	0.0127252	0.00839371	0.0118829	0.00911843	0.0128081	0.00979836	0.765013	-0.386445	0.110914
TTC21B	2.4358e+06	2.11699e+06	1.5601e+06	2.8986e+06	1.3677e+06	2.64644e+06	0.000762525	0.000647819	0.000451504	0.000795077	0.000406321	0.000702016	0.000620616	0.000634471	1.02233	0.0318539	0.930038
UHRF1BP1L	1.20297e+06	5.49078e+06	5.05617e+06	4.97776e+06	1.00502e+07	276113	0.000376589	0.00168023	0.00146329	0.00136538	0.00298574	7.32438e-05	0.00117337	0.00147479	1.25688	0.329851	0.763094
UBR5	8.62702e+07	7.32856e+07	8.05305e+07	4.88344e+07	6.18716e+07	6.4671e+07	0.0270068	0.022426	0.0233061	0.0133951	0.018381	0.0171551	0.0242463	0.0163104	0.672696	-0.571973	0.0180958
P3H1	2.64662e+07	2.43185e+07	2.84421e+07	2.18067e+07	2.79826e+07	2.44177e+07	0.00828523	0.00744169	0.00823136	0.00598151	0.00831316	0.00647722	0.00798609	0.00692396	0.867002	-0.205893	0.234674
RUVBL2	2.05406e+08	2.07148e+08	2.09171e+08	1.63661e+08	1.56012e+08	1.78323e+08	0.0643023	0.0633892	0.0605356	0.0448918	0.0463486	0.0473033	0.0627424	0.0461812	0.736046	-0.442133	0.000241748
SEC14L2	6.51019e+06	5.63944e+06	6.02048e+06	1.44517e+06	5.86273e+06	1.94369e+06	0.00203801	0.00172572	0.00174237	0.000396406	0.00174172	0.000515598	0.00183537	0.000884573	0.481959	-1.05302	0.0977271
SLC25A44	730660	690676	353999	2.56541e+06	2.45859e+06	1.37249e+06	0.000228733	0.000211353	0.00010245	0.000703684	0.000730404	0.000364077	0.000180845	0.000599388	3.31437	1.72873	0.0281548
MRPS33	3.09849e+06	2.24697e+06	1.78203e+06	4.76812e+06	4.64172e+06	5.90358e+06	0.000969982	0.000687593	0.000515732	0.00130788	0.00137898	0.00156603	0.000724436	0.00141763	1.95687	0.96855	0.0106128
RPUSD4	3.97165e+06	3.30165e+06	3.55825e+06	4.05415e+06	3.63377e+06	4.352e+06	0.00124332	0.00101033	0.00102978	0.00111204	0.00107953	0.00115445	0.00109448	0.00111534	1.01906	0.0272372	0.801672
SAAL1	2.17325e+07	1.80314e+07	1.85862e+07	1.01629e+07	1.29553e+07	9.98022e+06	0.00680335	0.00551776	0.00537898	0.00278765	0.0038488	0.00264743	0.00590003	0.00309463	0.52451	-0.930957	0.00899851
SLC45A3	1.02758e+06	1.08379e+07	1.32347e+07	5.08055e+06	4.45484e+06	500395	0.000321683	0.00331648	0.00383023	0.00139358	0.00132346	0.000132739	0.00248946	0.000949925	0.381578	-1.38995	0.257877
MRPS6	2.32901e+07	2.14354e+07	2.2326e+07	1.95618e+07	1.79866e+07	1.96818e+07	0.00729095	0.00655942	0.0064613	0.00536573	0.0053435	0.00522095	0.00677056	0.00531006	0.784287	-0.350546	0.00533054
SLC39A14	3.48167e+06	4.75755e+06	3.72171e+06	1.47797e+07	1.72569e+07	1.79673e+07	0.00108994	0.00145585	0.00107709	0.00405403	0.00512674	0.00476614	0.00120763	0.00464897	3.84967	1.94474	0.000528623
AHCYL1	1.57462e+08	1.45893e+08	1.4054e+08	1.3276e+08	1.03606e+08	1.18011e+08	0.0492934	0.0446445	0.0406734	0.0364157	0.0307797	0.0313045	0.0448704	0.0328333	0.731736	-0.450605	0.0172686
SPDEF	1.12497e+06	907161	1.03135e+06	4.42034e+06	540869	2.89543e+06	0.00035217	0.000277599	0.00029848	0.00121249	0.000160683	0.000768063	0.000309417	0.000713744	2.30674	1.20586	0.256444
SMCR8	3.79325e+06	3.52442e+06	4.2783e+06	4.74036e+06	3.54426e+06	3.17196e+06	0.00118748	0.0010785	0.00123817	0.00130027	0.00105294	0.000841418	0.00116805	0.00106487	0.911667	-0.133421	0.50406
SMAP2	9.79018e+06	9.41126e+06	1.15212e+07	5.75502e+06	1.23088e+07	1.27702e+07	0.00306481	0.00287993	0.00333433	0.00157858	0.00365673	0.00338752	0.00309302	0.00287428	0.929278	-0.105818	0.758944
IGHMBP2	2.16827e+06	2.34906e+06	2.55325e+06	6.30099e+06	7.45727e+06	7.24466e+06	0.000678776	0.000718835	0.00073893	0.00172834	0.00221543	0.00192178	0.00071218	0.00195518	2.74535	1.45699	0.000956558
SMC5	5.62596e+06	5.80025e+06	4.02544e+06	6.94809e+06	3.09881e+06	5.69533e+06	0.0017612	0.00177493	0.00116499	0.00190584	0.000920604	0.00151079	0.00156704	0.00144574	0.922594	-0.116232	0.746258
TMEM177	6.3327e+06	8.96039e+06	7.22981e+06	2.58836e+06	3.04689e+06	2.50718e+06	0.00198245	0.00274196	0.00209236	0.000709978	0.000905178	0.000665074	0.00227226	0.000760077	0.334503	-1.57991	0.00366931
SUMO3	1.86189e+07	1.40125e+07	1.41305e+07	4.79543e+07	5.08569e+07	5.51797e+07	0.00582863	0.00428796	0.00408947	0.0131537	0.0151087	0.0146374	0.00473535	0.0142999	3.01983	1.59447	0.000288263
SUN2	2.36395e+07	2.0086e+07	1.95573e+07	6.78689e+06	9.2929e+06	8.57718e+06	0.00740034	0.00614649	0.00566002	0.00186162	0.00276076	0.00227525	0.00640228	0.00229921	0.359124	-1.47745	0.00210547
TERF2	1.24597e+07	4.11641e+06	1.4668e+07	1.68328e+06	1.94236e+06	563895	0.0039005	0.00125966	0.00424502	0.000461719	0.000577043	0.000149583	0.00313506	0.000396115	0.12635	-2.9845	0.0450876
TRAP1	3.20767e+08	2.83863e+08	2.49007e+08	2.40858e+08	2.3318e+08	2.37903e+08	0.100416	0.0868647	0.0720644	0.0660665	0.0692737	0.063108	0.0864484	0.0661494	0.76519	-0.386111	0.0725453
PTP4A1	9.08866e+06	1.31803e+07	1.08019e+07	9.069e+06	1.10167e+07	9.02906e+06	0.0028452	0.00403329	0.00312616	0.0024876	0.00327289	0.00239512	0.00333488	0.00271853	0.815181	-0.294808	0.246078
TMEM45B	1.05708e+06	710659	865481	2.59666e+06	3.84955e+06	3.53865e+06	0.000330917	0.000217468	0.000250477	0.000712255	0.00114364	0.00093869	0.000266287	0.000931527	3.4982	1.80661	0.00672264
TRAPPC13	5.85834e+06	6.7878e+06	7.13866e+06	2.56501e+06	2.75862e+06	3.07268e+06	0.00183395	0.00207713	0.00206598	0.000703575	0.000819539	0.000815083	0.00199235	0.000779399	0.391195	-1.35404	0.000159665
TLE4	2.52689e+06	1.25928e+06	1.54254e+06	1.10219e+07	6.65341e+06	7.42549e+06	0.00079104	0.000385351	0.000446424	0.00302326	0.00197662	0.00196974	0.000540938	0.00232321	4.29477	2.10258	0.00871455
UBXN1	1.8652e+07	1.65768e+07	1.96835e+07	3.05163e+07	2.31712e+07	3.12846e+07	0.00583899	0.00507266	0.00569656	0.00837054	0.00688378	0.0082988	0.00553607	0.00785104	1.41816	0.504021	0.0126357
ATP6V1B2	8.48054e+07	9.11245e+07	9.91568e+07	1.17103e+08	1.21347e+08	1.27343e+08	0.0265483	0.0278849	0.0286967	0.0321211	0.03605	0.0337799	0.02771	0.0339836	1.2264	0.294434	0.00847841
ATP6V1A	1.89894e+08	2.03298e+08	2.19992e+08	3.10644e+08	2.81073e+08	2.49379e+08	0.0594463	0.0622109	0.0636675	0.0852086	0.083502	0.0661522	0.0617749	0.0782876	1.2673	0.341762	0.0565032
ATP6V0A1	2.38798e+07	2.18676e+07	2.63437e+07	3.49905e+07	4.28986e+07	3.35899e+07	0.00747557	0.00669168	0.00762408	0.0095978	0.0127445	0.0089103	0.00726378	0.0104175	1.43417	0.52022	0.0603495
WDR75	4.39982e+07	5.80976e+07	5.51297e+07	3.76786e+07	3.36426e+07	3.42649e+07	0.0137736	0.0177784	0.015955	0.0103351	0.00999464	0.00908938	0.0158357	0.00980638	0.619259	-0.691384	0.00771201
XPNPEP3	6.28886e+07	4.18198e+07	3.66e+07	7.00994e+07	7.01852e+07	6.76858e+07	0.0196872	0.0127972	0.0105923	0.0192281	0.0208508	0.0179549	0.0143589	0.0193446	1.34722	0.429981	0.156742
NUP62	1.50128e+07	1.0291e+07	1.06857e+07	3.7652e+07	4.47142e+07	4.88975e+07	0.00469976	0.00314914	0.00309253	0.0103278	0.0132838	0.0129709	0.00364714	0.0121942	3.34349	1.74136	0.00135676
OGDHL	9.99729e+06	8.904e+06	9.53779e+06	1.82954e+07	1.4832e+07	1.14562e+07	0.00312965	0.0027247	0.00276031	0.00501838	0.00440635	0.00303897	0.00287155	0.00415456	1.4468	0.532866	0.098977
PDCD6	1.29277e+08	1.40568e+08	1.21035e+08	1.19322e+08	1.07098e+08	9.93328e+07	0.0404702	0.043015	0.0350284	0.0327296	0.0318169	0.0263498	0.0395045	0.0302988	0.766969	-0.382759	0.0405726
PDCD5	4.2965e+07	3.87022e+07	3.53036e+07	7.11324e+07	6.62145e+07	7.92845e+07	0.0134502	0.0118432	0.0102171	0.0195114	0.0196712	0.0210316	0.0118368	0.0200714	1.69567	0.761857	0.00143075
PEPD	3.66291e+07	3.81671e+07	3.45455e+07	4.89515e+07	3.80159e+07	4.11194e+07	0.0114667	0.0116795	0.00999774	0.0134273	0.0112939	0.0109076	0.011048	0.0118763	1.07497	0.104298	0.430326
PYGB	2.44666e+08	2.60112e+08	2.56592e+08	2.36598e+08	2.28011e+08	1.82583e+08	0.0765925	0.0795967	0.0742597	0.0648982	0.0677383	0.0484335	0.0768163	0.0603566	0.785727	-0.3479	0.0570227
PWP1	4.66459e+07	5.27096e+07	5.45683e+07	3.59383e+07	4.2528e+07	4.08352e+07	0.0146025	0.0161296	0.0157925	0.00985775	0.0126343	0.0108323	0.0155082	0.0111081	0.716275	-0.481415	0.00930088
RCL1	2.29072e+07	2.24567e+07	2.02326e+07	2.81525e+07	2.77515e+07	2.77275e+07	0.00717109	0.00687194	0.00585547	0.00772214	0.00824451	0.00735522	0.00663283	0.00777396	1.17204	0.229023	0.0739437
RBM4B	787824	416484	699118	682251	676049	858803	0.000246628	0.000127448	0.00020233	0.000187139	0.000200843	0.000227813	0.000192135	0.000205265	1.06833	0.0953639	0.739112
RABGEF1	8.02421e+06	9.06707e+06	6.02574e+06	4.28948e+06	6.2806e+06	5.28529e+06	0.00251198	0.0027746	0.0017439	0.00117659	0.00186586	0.00140202	0.00234349	0.00148149	0.632172	-0.661612	0.0801979
RBIS	1.14882e+06	1.15563e+06	1.23633e+06	2.30738e+06	2.17132e+06	2.3257e+06	0.000359639	0.000353635	0.000357804	0.000632907	0.000645062	0.000616932	0.000357026	0.000631634	1.76915	0.82306	5.06607e-06
RIPK2	544029	371376	250942	919326	833166	281298	0.000170308	0.000113644	7.26246e-05	0.000252168	0.000247519	7.46192e-05	0.000118859	0.000191436	1.61061	0.687608	0.326235
RPLP0	2.99137e+08	3.67343e+08	3.60765e+08	3.59298e+08	2.9941e+08	3.06939e+08	0.0936447	0.11241	0.104408	0.0985544	0.0889495	0.0814211	0.103488	0.0896416	0.866206	-0.207218	0.133008
POLR1C	1.97948e+07	2.17693e+07	2.07625e+07	2.35866e+07	2.96902e+07	3.32595e+07	0.00619674	0.0066616	0.00600883	0.00646973	0.00882044	0.00882267	0.00628906	0.00803762	1.27803	0.353924	0.0963313
MRPL11	2.42175e+07	2.53358e+07	2.23016e+07	3.44467e+07	3.21267e+07	3.67268e+07	0.00758127	0.00775299	0.00645426	0.00944862	0.0095443	0.00974243	0.00726284	0.00957845	1.31883	0.399258	0.00512019
MRPL40	2.30105e+07	2.41549e+07	2.28765e+07	3.18121e+07	2.64148e+07	2.86283e+07	0.00720343	0.00739161	0.00662065	0.00872596	0.00784738	0.00759416	0.00707189	0.00805583	1.13913	0.187937	0.0763071
MRPL43	1.40923e+07	1.33051e+07	1.4424e+07	2.45926e+07	1.78286e+07	2.09171e+07	0.00441159	0.00407148	0.00417443	0.00674569	0.00529657	0.00554863	0.00421916	0.00586363	1.38976	0.474836	0.0229821
RPS18	5.03541e+08	5.07101e+08	4.94918e+08	2.98839e+08	3.33917e+08	3.39057e+08	0.157633	0.155177	0.143233	0.0819705	0.099201	0.0899409	0.152015	0.0903708	0.594488	-0.750281	0.000764591
STAT5B	1.25687e+06	1.56686e+06	2.03735e+06	2.36019e+06	1.5033e+06	3.95683e+06	0.000393463	0.000479474	0.000589624	0.000647394	0.000446603	0.00104962	0.00048752	0.000714539	1.46566	0.551551	0.28963
UBAP1	791073	704035	913100	952553	444744	597051	0.000247645	0.000215441	0.000264258	0.000261282	0.000132126	0.000158378	0.000242448	0.000183929	0.758632	-0.398529	0.23537
TBC1D9B	4.87909e+07	5.37653e+07	5.14524e+07	9.3174e+07	9.65682e+07	8.9939e+07	0.015274	0.0164527	0.0148907	0.0255573	0.0286888	0.0238579	0.0155391	0.0260347	1.67543	0.74453	0.00214578
TASOR	1.46554e+07	1.78469e+07	1.38299e+07	2.08522e+07	2.03233e+07	1.62876e+07	0.00458786	0.0054613	0.00400248	0.00571969	0.0060377	0.00432056	0.00468388	0.00535932	1.1442	0.194345	0.37466
TFIP11	2.85287e+07	2.47003e+07	2.39207e+07	1.60313e+07	1.73215e+07	1.54883e+07	0.0089309	0.00755851	0.00692284	0.00439735	0.00514591	0.00410856	0.00780409	0.0045506	0.583105	-0.778172	0.00823057
TXN2	4.1288e+07	5.08351e+07	4.23207e+07	4.84097e+07	5.71525e+07	6.55915e+07	0.0129252	0.015556	0.0122479	0.0132786	0.016979	0.0173993	0.0135764	0.0158856	1.17009	0.226625	0.234885
ACAA1	1.35088e+08	1.86982e+08	2.27629e+08	1.46304e+08	1.73848e+08	2.08457e+08	0.0422893	0.0572183	0.0658775	0.0401307	0.0516474	0.055297	0.0551284	0.049025	0.889289	-0.169276	0.501326
TMEM33	1.14653e+08	1.20975e+08	1.07105e+08	7.09685e+07	7.62599e+07	7.02004e+07	0.0358922	0.0370193	0.0309969	0.0194664	0.0226555	0.0186219	0.0346361	0.020248	0.58459	-0.774502	0.00291796
TAPBP	2.455e+06	1.04079e+06	2.55175e+06	7.01284e+06	8.04814e+06	1.01093e+07	0.000768536	0.000318491	0.000738497	0.0019236	0.00239096	0.00268166	0.000608508	0.00233208	3.83245	1.93827	0.00285548
TOMM70	1.51631e+08	1.52851e+08	1.73773e+08	1.99623e+08	2.03521e+08	1.73195e+08	0.0474679	0.0467738	0.0502911	0.054756	0.0604627	0.045943	0.0481776	0.0537206	1.11505	0.157112	0.272338
TRNAU1AP	1.47605e+06	1.40636e+06	841001	866390	823371	816127	0.000462075	0.00043036	0.000243392	0.000237648	0.000244609	0.000216492	0.000378609	0.000232917	0.61519	-0.700897	0.101428
P4HA1	5.9699e+07	4.49637e+07	5.02163e+07	2.94637e+07	3.604e+07	3.52918e+07	0.0186887	0.0137593	0.014533	0.00808179	0.0107069	0.00936178	0.0156603	0.00938348	0.599188	-0.73892	0.0212955
PPIA	1.96798e+09	2.11417e+09	2.17433e+09	2.1602e+09	1.99281e+09	2.17161e+09	0.616074	0.646956	0.629269	0.592535	0.592031	0.576059	0.630766	0.586875	0.930416	-0.104052	0.0137168
PRPF6	3.16395e+08	3.67376e+08	3.48082e+08	2.44145e+08	2.5144e+08	2.65392e+08	0.0990472	0.11242	0.100738	0.0669683	0.0746984	0.0703999	0.104068	0.0706889	0.679254	-0.557976	0.00218105
PSMD12	1.05671e+08	1.40494e+08	1.50788e+08	1.32563e+08	1.06977e+08	9.08811e+07	0.0330801	0.0429925	0.0436393	0.0363615	0.031781	0.0241078	0.039904	0.0307501	0.770603	-0.375939	0.137818
UQCRC2	2.76573e+08	3.10095e+08	2.83404e+08	3.63403e+08	3.59059e+08	3.93917e+08	0.0865809	0.0948919	0.0820193	0.0996804	0.10667	0.104493	0.0878307	0.103615	1.17971	0.238432	0.0213292
RECQL4	276202	638561	1.3631e+06	1.48551e+06	1.34702e+06	1.23326e+06	8.64649e-05	0.000195405	0.000394492	0.00040747	0.000400178	0.000327143	0.000225454	0.000378264	1.67779	0.746558	0.178464
RNF7	6.06923e+06	5.68739e+06	4.73475e+06	5.1265e+06	5.29327e+06	5.5786e+06	0.00189997	0.00174039	0.00137027	0.00140618	0.00157254	0.00147982	0.00167021	0.00148618	0.889817	-0.168419	0.324874
RBM7	1.40783e+06	1.31887e+06	2.16114e+06	1.09172e+06	1.19801e+06	2.14528e+06	0.000440719	0.000403585	0.000625449	0.000299456	0.000355909	0.000569073	0.000489918	0.000408146	0.833091	-0.263454	0.487293
RAB33B	2.81537e+06	2.13238e+06	3.18185e+06	2.25857e+06	1.88303e+06	2.05457e+06	0.000881351	0.000652528	0.000920853	0.000619519	0.000559417	0.00054501	0.000818244	0.000574649	0.702295	-0.509851	0.0483277
ERC1	1.27474e+07	9.23651e+06	8.8898e+06	9.88624e+06	1.15773e+07	1.09357e+07	0.00399055	0.00282645	0.00257278	0.00271177	0.00343943	0.0029009	0.00312993	0.00301736	0.964036	-0.0528407	0.828859
RPL10	3.68681e+08	4.01165e+08	4.07926e+08	2.78021e+08	2.87976e+08	2.95119e+08	0.115415	0.12276	0.118057	0.0762602	0.0855527	0.0782856	0.118744	0.0800328	0.673994	-0.569193	0.000399706
RSL24D1	1.04387e+07	1.46249e+07	1.22251e+07	7.28174e+06	8.57064e+06	8.44878e+06	0.00326784	0.00447535	0.00353805	0.00199736	0.00254619	0.00224119	0.00376041	0.00226158	0.601418	-0.733561	0.0198096
MRPL34	859395	574733	778957	3.92451e+06	4.86689e+06	3.7191e+06	0.000269033	0.000175873	0.000225436	0.00107648	0.00144587	0.000986556	0.000223448	0.00116964	5.2345	2.38805	0.00271138
SMCHD1	2.52472e+08	2.5433e+08	2.4197e+08	2.63171e+08	2.75344e+08	2.49134e+08	0.0790363	0.0778274	0.0700281	0.0721871	0.0818	0.0660872	0.0756306	0.0733581	0.969953	-0.0440138	0.694162
SRP14	5.87665e+07	5.43294e+07	4.39689e+07	7.7664e+07	8.93851e+07	9.71914e+07	0.0183968	0.0166253	0.0127249	0.021303	0.0265548	0.0257817	0.0159157	0.0245465	1.54228	0.625069	0.0211171
STXBP3	2.71939e+07	2.87353e+07	2.8553e+07	3.15649e+07	3.105e+07	2.06515e+07	0.00851304	0.00879327	0.00826346	0.00865814	0.00922444	0.00547817	0.00852325	0.00778692	0.913608	-0.130352	0.565146
STX5	2.16206e+07	2.01077e+07	2.43032e+07	3.78897e+07	3.90005e+07	3.67287e+07	0.00676831	0.00615314	0.00703353	0.010393	0.0115864	0.00974293	0.00665166	0.0105741	1.5897	0.668751	0.00282011
STIM1	4.20144e+07	3.9257e+07	4.57744e+07	5.4592e+07	5.68445e+07	5.26613e+07	0.0131526	0.012013	0.0132475	0.0149744	0.0168875	0.0139693	0.0128044	0.0152771	1.19312	0.254736	0.0587191
STEAP2	6.25976e+07	7.02375e+07	7.32866e+07	7.29318e+07	8.01784e+07	8.2243e+07	0.0195962	0.0214933	0.0212097	0.020005	0.0238196	0.0218164	0.0207664	0.0218803	1.05364	0.0753847	0.423236
SYAP1	4.07611e+07	3.82969e+07	3.89069e+07	5.20822e+07	2.2762e+07	2.55721e+07	0.0127602	0.0117192	0.0112599	0.014286	0.00676219	0.00678344	0.0119131	0.0092772	0.778738	-0.360791	0.358568
SPTY2D1	152792	503694	665953	506880	377982	223319	4.78316e-05	0.000154135	0.000192732	0.000139036	0.000112292	5.92394e-05	0.000131566	0.000103522	0.786846	-0.345847	0.599619
SRXN1	2.83568e+07	1.73609e+07	1.72716e+07	3.06966e+07	3.61653e+07	3.12183e+07	0.00887709	0.0053126	0.00499852	0.00841998	0.0107441	0.00828121	0.00639607	0.00914842	1.43032	0.516338	0.136101
HARS2	2.75898e+07	2.76736e+07	2.50058e+07	3.57508e+07	3.12339e+07	3.34451e+07	0.00863697	0.00846838	0.00723688	0.00980633	0.00927906	0.00887189	0.00811407	0.0093191	1.14851	0.199763	0.0804167
TANC1	2.51792e+07	2.49224e+07	2.71748e+07	1.50727e+07	1.7247e+07	1.88945e+07	0.00788233	0.00762648	0.00786459	0.0041344	0.0051238	0.00501211	0.00779113	0.00475677	0.610536	-0.711851	0.000720099
TMOD3	4.76631e+07	4.36323e+07	3.7905e+07	4.45901e+07	3.65174e+07	4.674e+07	0.0149209	0.0133519	0.01097	0.0122309	0.0108487	0.0123986	0.0130809	0.0118261	0.90407	-0.145494	0.371935
TF	3.13037e+06	1.41083e+06	2.90365e+06	424768	377141	369816	0.000979961	0.000431728	0.00084034	0.000116513	0.000112042	9.81003e-05	0.000750676	0.000108885	0.145049	-2.78539	0.0175486
PKP4	8.56695e+07	8.18098e+07	7.19647e+07	4.32357e+07	4.37834e+07	3.97601e+07	0.0268188	0.0250345	0.0208271	0.0118594	0.0130073	0.0105471	0.0242268	0.0118046	0.487253	-1.03726	0.00290109
PRIM2	7.29509e+06	8.46853e+06	8.02013e+06	5.29172e+06	5.47315e+06	3.62247e+06	0.00228372	0.00259145	0.00232109	0.0014515	0.00162598	0.000960924	0.00239875	0.00134614	0.561182	-0.833461	0.00894688
PTPN2	1.67966e+07	1.53996e+07	1.63116e+07	2.35505e+07	3.42883e+07	3.87368e+07	0.00525817	0.0047124	0.0047207	0.00645984	0.0101865	0.0102756	0.00489709	0.00897398	1.83251	0.873823	0.0326024
PSMD10	4.04122e+07	4.12231e+07	4.7656e+07	3.86763e+07	3.71706e+07	3.64159e+07	0.012651	0.0126146	0.013792	0.0106088	0.0110428	0.00965996	0.0130192	0.0104372	0.801673	-0.318914	0.0100884
RAB24	1.08663e+07	7.26084e+06	1.14002e+07	8.99169e+06	9.22267e+06	7.00928e+06	0.0034017	0.00222188	0.00329929	0.00246639	0.0027399	0.00185934	0.00297429	0.00235521	0.791855	-0.336692	0.248175
RAB1A	2.73e+07	2.94919e+07	2.8769e+07	2.53033e+07	2.17128e+07	2.01892e+07	0.00854625	0.0090248	0.00832597	0.00694063	0.00645051	0.00535555	0.00863234	0.00624889	0.723893	-0.466151	0.00962047
RFC4	3.72061e+07	3.26388e+07	2.9587e+07	4.7086e+07	4.53816e+07	5.29587e+07	0.0116474	0.00998777	0.00856271	0.0129155	0.0134821	0.0140482	0.0100659	0.0134819	1.33936	0.421546	0.0227975
RALGAPA1	5.87715e+06	5.79167e+06	6.10031e+06	4.91313e+06	4.64666e+06	4.86883e+06	0.00183984	0.0017723	0.00176548	0.00134766	0.00138044	0.00129154	0.00179254	0.00133988	0.747476	-0.4199	0.000210129
RNF181	2.23035e+06	2.13145e+06	1.99755e+06	2.12994e+06	934124	2.05808e+06	0.000698209	0.000652243	0.000578106	0.000584235	0.000277512	0.000545943	0.000642853	0.00046923	0.729918	-0.454194	0.16599
RPF2	5.73499e+07	6.04018e+07	4.2604e+07	6.77492e+07	7.84497e+07	4.86316e+07	0.0179534	0.0184835	0.0123299	0.0185834	0.0233061	0.0129004	0.0162556	0.0182633	1.12351	0.168011	0.606318
RRP15	1.23954e+07	1.64334e+07	1.32113e+07	1.27974e+07	1.45502e+07	1.71576e+07	0.00388039	0.00502877	0.00382346	0.00351027	0.00432261	0.00455135	0.0042442	0.00412808	0.972639	-0.0400237	0.829052
MRPS34	5.16224e+07	3.94481e+07	3.56483e+07	4.31238e+07	4.98718e+07	4.54373e+07	0.0161604	0.0120715	0.0103169	0.0118287	0.0148161	0.012053	0.0128496	0.0128993	1.00387	0.00557003	0.981172
TBC1D10A	3.12619e+06	1.95434e+06	2.14744e+06	245639	1.07356e+06	1.01501e+06	0.000978654	0.000598046	0.000621484	6.73781e-05	0.000318937	0.00026925	0.000732728	0.000218522	0.29823	-1.7455	0.0239828
SEZ6L2	236296	1.46596e+06	1.10764e+06	1.79585e+06	1.34686e+06	2.63534e+06	7.39723e-05	0.000448596	0.00032056	0.000492597	0.000400129	0.00069907	0.000281043	0.000530599	1.88797	0.916832	0.151558
SPATS2	1.10081e+06	1.01894e+06	2.02767e+06	1.10778e+06	1.0235e+06	1.59783e+06	0.000344607	0.000311806	0.000586824	0.000303859	0.000304065	0.000423852	0.000414412	0.000343925	0.829911	-0.268971	0.501378
SNAP29	8.11434e+06	5.70645e+06	1.10788e+07	6.52596e+06	5.20605e+06	8.29185e+06	0.00254019	0.00174622	0.00320628	0.00179005	0.00154663	0.00219956	0.00249757	0.00184541	0.738885	-0.436579	0.231773
SLC9A1	3.38402e+06	3.70347e+06	4.21425e+06	7.61617e+06	1.04954e+07	9.34925e+06	0.00105936	0.00113329	0.00121964	0.00208909	0.00311799	0.00248005	0.00113743	0.00256238	2.25278	1.1717	0.00933328
SGPP1	1.1747e+06	1.87111e+06	1.67634e+06	3.11404e+06	1.58508e+06	776241	0.00036774	0.000572576	0.000485145	0.000854172	0.000470901	0.000205912	0.000475154	0.000510328	1.07403	0.103031	0.867173
STARD10	4.91249e+07	4.17891e+07	4.84421e+07	3.67099e+07	3.31349e+07	2.79124e+07	0.0153785	0.0127878	0.0140195	0.0100694	0.0098438	0.00740426	0.014062	0.00910582	0.64755	-0.626936	0.0119932
SRRT	1.19778e+08	1.0598e+08	1.06589e+08	7.37108e+07	8.57001e+07	8.92682e+07	0.0374964	0.0324309	0.0308478	0.0202187	0.02546	0.02368	0.0335917	0.0231196	0.688252	-0.538992	0.0143388
MICOS13	8.37633e+06	9.81546e+06	9.69603e+06	3.46067e+07	2.56799e+07	2.63727e+07	0.00262221	0.00300362	0.0028061	0.0094925	0.00762907	0.00699582	0.00281064	0.00803913	2.86025	1.51614	0.00230916
CHCHD6	1.32328e+07	1.18643e+07	5.03742e+06	9.23132e+06	1.02573e+07	9.88412e+06	0.00414253	0.00363057	0.00145787	0.00253212	0.00304726	0.00262194	0.00307699	0.00273377	0.888457	-0.170626	0.703152
MED22	2.33081e+06	2.73788e+06	2.83599e+06	1.98835e+06	3.51944e+06	2.8368e+06	0.000729658	0.000837815	0.000820758	0.000545399	0.00104557	0.00075251	0.000796077	0.000781158	0.98126	-0.0272934	0.925025
MAP1LC3B	9.74338e+06	8.57005e+06	9.67943e+06	1.48673e+07	1.16317e+07	9.84117e+06	0.00305016	0.00262251	0.0028013	0.00407806	0.00345557	0.00261054	0.00282466	0.00338139	1.1971	0.259541	0.277201
MRC2	1.23545e+06	1.58084e+06	2.21332e+06	2.84904e+06	3.18561e+06	1.96633e+06	0.000386756	0.000483752	0.000640553	0.000781484	0.00094639	0.000521605	0.000503687	0.000749826	1.48867	0.574029	0.162719
MRI1	1.24697e+07	1.28546e+07	1.28624e+07	1.01674e+07	1.27333e+07	1.06705e+07	0.00390363	0.00393363	0.00372249	0.00278888	0.00378284	0.00283053	0.00385325	0.00313408	0.813361	-0.298032	0.0956857
MTG2	776349	595977	624097	1.01573e+06	1.48704e+06	1.04506e+06	0.000243036	0.000182374	0.000180619	0.000278612	0.000441774	0.000277221	0.000202009	0.000332536	1.64614	0.719087	0.0889135
NDC1	1.6206e+07	1.35689e+07	1.28096e+07	9.75382e+06	1.79584e+07	7.73207e+06	0.00507326	0.00415219	0.00370719	0.00267544	0.00533515	0.00205107	0.00431088	0.00335389	0.778004	-0.36215	0.427294
NDRG1	2.98024e+08	3.44542e+08	3.49554e+08	4.90387e+07	3.67416e+07	3.28433e+07	0.0932961	0.105433	0.101164	0.0134512	0.0109153	0.00871227	0.0999643	0.0110262	0.110302	-3.18047	1.99438e-05
NOM1	5.77597e+06	6.09001e+06	4.67176e+06	4.39474e+06	4.73056e+06	1.99333e+06	0.00180816	0.0018636	0.00135204	0.00120546	0.00140537	0.000528765	0.0016746	0.00104653	0.624944	-0.678201	0.113421
NFKB2	1.67885e+07	8.92767e+06	1.3562e+07	1.89545e+07	1.12051e+07	1.39147e+07	0.00525562	0.00273195	0.00392494	0.00519917	0.00332885	0.00369112	0.00397084	0.00407305	1.02574	0.0366649	0.917512
NUP153	2.11601e+07	2.034e+07	2.21314e+07	3.68765e+07	5.83406e+07	6.42071e+07	0.00662416	0.00622422	0.00640499	0.0101151	0.017332	0.0170321	0.00641779	0.0148264	2.3102	1.20802	0.0235254
NSMCE2	247099	170396	247549	639158	453161	559437	7.73541e-05	5.21426e-05	7.16425e-05	0.000175319	0.000134626	0.0001484	6.70464e-05	0.000152782	2.27875	1.18824	0.00377366
NR2F6	1.85567e+06	1.21036e+06	1.48889e+06	480236	498731	518006	0.000580916	0.000370382	0.000430897	0.000131727	0.000148164	0.00013741	0.000460732	0.000139101	0.301913	-1.7278	0.00686528
OSBPL1A	3.99998e+07	3.04313e+07	3.20188e+07	3.81281e+07	4.98146e+07	3.80198e+07	0.0125219	0.00931226	0.00926649	0.0104584	0.0147991	0.0100854	0.0103669	0.011781	1.1364	0.184477	0.488877
OSBP	1.15551e+08	1.09329e+08	1.27959e+08	1.07766e+08	1.10633e+08	1.04085e+08	0.0361731	0.0334557	0.0370323	0.0295598	0.0328673	0.0276104	0.0355537	0.0300125	0.844145	-0.244437	0.0417575
PPP4R3A	1.13549e+07	1.22846e+07	1.2171e+07	6.77468e+06	9.85212e+06	9.91792e+06	0.00355466	0.00375921	0.00352237	0.00185827	0.0029269	0.0026309	0.00361208	0.00247202	0.684377	-0.547137	0.025221
PFDN1	2.08268e+07	1.89137e+07	1.67358e+07	2.67448e+07	2.45227e+07	2.84671e+07	0.0065198	0.00578776	0.00484348	0.00733603	0.00728529	0.00755141	0.00571701	0.00739091	1.29279	0.37049	0.0272239
SFT2D2	2.57366e+06	2.92042e+06	2.05258e+06	1.56951e+06	1.94615e+06	1.58302e+06	0.000805681	0.000893676	0.000594034	0.000430511	0.000578169	0.000419923	0.000764464	0.000476201	0.622922	-0.682877	0.0482642
SMC3	1.78949e+08	1.5679e+08	1.53564e+08	1.40805e+08	1.56121e+08	1.57696e+08	0.0560198	0.0479792	0.0444427	0.0386222	0.0463807	0.0418316	0.0494806	0.0422782	0.854441	-0.226948	0.153705
SMAD5	1.04746e+07	1.22054e+07	8.65588e+06	9.52474e+06	6.95218e+06	9.8196e+06	0.00327908	0.00373495	0.00250508	0.00261261	0.00206538	0.00260482	0.00317304	0.0024276	0.765072	-0.386332	0.137359
STXBP1	1.31942e+07	9.91373e+06	1.17273e+07	1.31427e+07	1.27068e+07	1.29858e+07	0.00413044	0.00303369	0.00339398	0.00360499	0.00377496	0.0034447	0.00351937	0.00360822	1.02525	0.0359696	0.80482
SULT1A1	8.73615e+06	8.81915e+06	8.8807e+06	1.59943e+07	1.26243e+07	1.24552e+07	0.00273485	0.00269874	0.00257014	0.00438719	0.00375048	0.00330397	0.00266791	0.00381388	1.42954	0.515549	0.0227408
SUPT6H	8.21493e+07	6.47689e+07	6.8774e+07	4.6865e+07	4.50099e+07	5.03382e+07	0.0257168	0.0198199	0.0199037	0.0128549	0.0133717	0.0133531	0.0218135	0.0131932	0.60482	-0.725421	0.0116912
SNUPN	3.31195e+06	3.20994e+06	4.82892e+06	1.96353e+06	880107	1.16036e+06	0.00103681	0.000982271	0.00139753	0.000538589	0.000261465	0.000307807	0.00113887	0.000369287	0.324258	-1.62479	0.00784499
STK38	1.70122e+07	1.73225e+07	1.84388e+07	2.29065e+07	1.71921e+07	1.70334e+07	0.00532567	0.00530084	0.00533633	0.00628319	0.00510748	0.00451842	0.00532095	0.00530303	0.996633	-0.00486626	0.974107
AARS2	2.55068e+08	1.05303e+08	2.64333e+08	2.56147e+08	2.37098e+08	2.23065e+08	0.0798487	0.0322235	0.0765	0.0702604	0.0704377	0.0591719	0.0628574	0.0666233	1.05991	0.0839436	0.823251
SYPL1	3.12041e+07	3.50334e+07	3.02246e+07	3.51352e+07	2.92729e+07	2.81175e+07	0.00976844	0.0107205	0.00874722	0.00963747	0.00869649	0.00745866	0.0097454	0.00859754	0.882215	-0.180798	0.248275
MAPT	311861	133721	195636	1.46077e+06	1.82464e+06	1.76623e+06	9.76278e-05	4.09197e-05	5.66187e-05	0.000400685	0.00054207	0.000468525	6.50554e-05	0.000470427	7.23117	2.85423	0.000783927
NARS2	2.4745e+07	2.42903e+07	2.12826e+07	2.91872e+07	3.02639e+07	2.63211e+07	0.00774641	0.00743306	0.00615935	0.00800595	0.00899089	0.00698213	0.00711294	0.00799299	1.12373	0.168289	0.309191
PARS2	1.22766e+07	1.52233e+07	1.29464e+07	1.43289e+07	1.82253e+07	1.75413e+07	0.00384319	0.00465847	0.0037468	0.00393037	0.00541443	0.00465314	0.00408282	0.00466598	1.14283	0.192613	0.322337
TAF2	2.72057e+06	2.59963e+06	1.43173e+06	2.02574e+06	3.15475e+06	1.25928e+06	0.000851672	0.000795511	0.000414353	0.000555654	0.000937224	0.000334047	0.000687179	0.000608975	0.886195	-0.174303	0.74393
GTF2B	7.32917e+07	8.92561e+07	8.86972e+07	9.01068e+07	9.20528e+07	1.08578e+08	0.0229439	0.0273132	0.0256696	0.024716	0.0273473	0.0288022	0.0253089	0.0269552	1.06505	0.090917	0.399463
MIA3	2.1562e+08	2.43184e+08	2.54743e+08	3.44624e+08	3.26164e+08	3.9849e+08	0.0674998	0.0744166	0.0737245	0.0945293	0.0968978	0.105707	0.0718803	0.0990445	1.37791	0.462481	0.00257099
THEM6	4.52055e+07	5.839e+07	5.80165e+07	6.13836e+07	6.58041e+07	6.47273e+07	0.0141516	0.0178679	0.0167904	0.0168373	0.0195493	0.0171701	0.0162699	0.0178522	1.09725	0.133894	0.320255
TST	6.7415e+07	6.72084e+07	6.82106e+07	5.90157e+07	7.73112e+07	7.22434e+07	0.0211042	0.0205664	0.0197407	0.0161878	0.0229678	0.0191638	0.0204704	0.0194398	0.949655	-0.0745252	0.633804
TIMM44	1.54906e+08	1.6308e+08	1.46453e+08	1.56111e+08	1.62093e+08	1.29252e+08	0.0484934	0.0499041	0.0423847	0.0428208	0.048155	0.0342865	0.0469274	0.0417541	0.889759	-0.168514	0.328402
TIMMDC1	2.27409e+07	2.26212e+07	1.88022e+07	8.5224e+06	9.34011e+06	1.0458e+07	0.00711902	0.00692228	0.00544151	0.00233767	0.00277479	0.00277417	0.00649427	0.00262887	0.404799	-1.30472	0.00214621
CCT3	6.8374e+08	7.21902e+08	7.04779e+08	5.2824e+08	4.79682e+08	4.56832e+08	0.214045	0.220909	0.203968	0.144895	0.142505	0.121183	0.212974	0.136194	0.639488	-0.64501	0.00103632
TRIP11	2.02042e+07	2.00858e+07	2.0119e+07	1.90286e+07	1.71731e+07	2.24486e+07	0.00632492	0.00614643	0.0058226	0.00521949	0.00510183	0.00595488	0.00609798	0.0054254	0.889704	-0.168602	0.0919128
TRRAP	2.97663e+07	3.15418e+07	2.96568e+07	2.87275e+07	3.72619e+07	2.49889e+07	0.00931833	0.00965206	0.0085829	0.00787986	0.0110699	0.00662875	0.00918443	0.00852617	0.928328	-0.107293	0.653527
PRKDC	1.49253e+09	1.35121e+09	1.22903e+09	1.98376e+09	1.81078e+09	1.64578e+09	0.467236	0.413482	0.355691	0.54414	0.537953	0.436573	0.412137	0.506222	1.22829	0.296648	0.11852
PRC1	6.41644e+06	5.24167e+06	4.61649e+06	863534	2.44357e+06	5.11865e+06	0.00200866	0.001604	0.00133605	0.000236865	0.000725942	0.00135781	0.00164957	0.00077354	0.468935	-1.09254	0.0817999
PTTG1IP	196769	245912		7.53729e+06	6.08688e+06	2.56072e+06	6.15985e-05	7.52513e-05	0	0.00206746	0.00180831	0.000679276	4.56166e-05	0.00151835	33.285	5.0568	0.0260358
PSME4	2.97383e+07	3.11759e+07	2.86275e+07	3.57013e+07	3.40869e+07	3.27604e+07	0.00930957	0.00954009	0.00828502	0.00979276	0.0101266	0.00869027	0.00904489	0.00953655	1.05436	0.0763645	0.444804
PSMD5	5.15405e+07	3.97087e+07	3.25656e+07	2.61226e+07	2.28492e+07	2.36397e+07	0.0161347	0.0121512	0.00942475	0.00716536	0.00678809	0.00627084	0.0125702	0.00674143	0.536301	-0.898885	0.0413246
PSMG1	2.68745e+07	2.9303e+07	2.78982e+07	1.02564e+07	1.4809e+07	8.72504e+06	0.00841306	0.00896699	0.00807397	0.00281331	0.0043995	0.00231447	0.00848467	0.00317576	0.374294	-1.41776	0.00145518
PAICS	4.67855e+08	4.57286e+08	4.74896e+08	2.24873e+08	2.28587e+08	2.10235e+08	0.146462	0.139934	0.137439	0.061682	0.0679092	0.0557685	0.141278	0.0617866	0.437341	-1.19317	5.61096e-05
UQCRC1	3.40497e+08	3.47504e+08	3.27736e+08	4.06397e+08	4.47917e+08	4.35831e+08	0.106592	0.106339	0.0948494	0.111474	0.133069	0.115612	0.102594	0.120051	1.17016	0.22671	0.0850776
UQCRQ	5.70539e+07	6.61845e+07	6.36325e+07	6.06137e+07	7.50295e+07	6.94065e+07	0.0178607	0.0202531	0.0184157	0.0166262	0.02229	0.0184113	0.0188432	0.0191091	1.01412	0.0202219	0.890963
PYM1	748854	1.76267e+06	1.59715e+06	2.11527e+07	1.20171e+07	2.72068e+07	0.000234428	0.000539392	0.000462228	0.00580212	0.00357009	0.00721708	0.000412016	0.00552976	13.4212	3.74644	0.00862858
PUS7	1.90425e+07	1.76606e+07	1.68953e+07	5.26644e+07	1.44723e+07	1.78744e+07	0.00596123	0.0054043	0.00488964	0.0144457	0.00429948	0.00474149	0.00541839	0.00782888	1.44487	0.530942	0.508648
PWWP2B	1.86028e+06	1.49604e+06	1.49245e+06	504672	400643	544988	0.000582359	0.000457801	0.000431928	0.00013843	0.000119024	0.000144568	0.000490696	0.000134007	0.273097	-1.87252	0.00162613
POLR3A	5.08828e+07	5.45916e+07	4.89617e+07	3.9691e+07	3.54828e+07	4.51783e+07	0.0159288	0.0167055	0.0141699	0.0108871	0.0105413	0.0119843	0.0156014	0.0111376	0.713884	-0.486239	0.00675275
SF3B6	2.43212e+07	2.02729e+07	2.20091e+07	2.25733e+07	2.07947e+07	2.26741e+07	0.00761374	0.00620368	0.00636959	0.00619178	0.00617774	0.00601471	0.00672901	0.00612807	0.910695	-0.13496	0.251401
SNTB2	1.27048e+08	8.95537e+07	1.00915e+08	1.27394e+08	1.48717e+08	1.27105e+08	0.0397722	0.0274042	0.0292055	0.0349438	0.0441813	0.0337168	0.0321273	0.037614	1.17078	0.227468	0.340754
FTSJ3	7.71008e+07	7.80791e+07	6.96103e+07	7.56073e+07	6.76678e+07	6.61061e+07	0.0241364	0.0238929	0.0201458	0.0207389	0.020103	0.0175358	0.022725	0.0194592	0.856291	-0.223828	0.114137
SMARCC2	5.34649e+07	4.87177e+07	5.41349e+07	4.85132e+07	5.02978e+07	5.69596e+07	0.0167372	0.0149081	0.015667	0.013307	0.0149426	0.0151095	0.0157708	0.0144531	0.916447	-0.125876	0.16744
SMARCA2	5.25786e+06	5.20763e+06	4.98413e+06	6.18071e+06	6.53026e+06	7.73867e+06	0.00164597	0.00159358	0.00144245	0.00169535	0.00194003	0.00205282	0.00156067	0.00189607	1.21491	0.280848	0.0512745
SH3GLB2	2.92517e+07	2.17171e+07	2.26155e+07	2.71123e+07	2.44931e+07	2.65751e+07	0.00915724	0.00664561	0.00654509	0.00743683	0.00727648	0.00704951	0.00744931	0.00725427	0.973818	-0.0382763	0.832052
TOX4	6.57856e+06	7.27494e+06	9.03586e+06	9.7416e+06	1.23815e+07	9.09862e+06	0.00205942	0.0022262	0.00261505	0.00267209	0.00367832	0.00241357	0.00230022	0.00292133	1.27002	0.344852	0.212769
KIAA1217	9.40987e+07	4.9482e+07	7.36856e+07	5.60391e+07	5.81529e+07	5.81342e+07	0.0294575	0.0151419	0.0213252	0.0153714	0.0172762	0.0154211	0.0219749	0.0160229	0.729146	-0.45572	0.228713
SSR3	4.16746e+06	6.84688e+06	6.45157e+06	1.92635e+07	2.1325e+07	2.24716e+07	0.00130462	0.00209521	0.00186713	0.00528391	0.00633531	0.00596099	0.00175565	0.00586007	3.33782	1.73891	0.000447903
STAM2	2.00735e+07	1.36247e+07	1.83755e+07	4.26501e+07	3.84252e+07	4.14711e+07	0.00628398	0.00416928	0.00531801	0.0116988	0.0114155	0.011001	0.00525709	0.0113717	2.16312	1.11312	0.000686414
STAT3	5.89615e+07	5.42745e+07	6.38351e+07	5.41642e+07	5.43233e+07	5.31773e+07	0.0184579	0.0166085	0.0184744	0.0148571	0.0161385	0.0141062	0.0178469	0.0150339	0.842384	-0.24745	0.0304987
STX8	4.62811e+06	2.62889e+06	3.2519e+06	1.39695e+07	1.06187e+07	1.02378e+07	0.00144883	0.000804463	0.000941124	0.00383178	0.00315463	0.00271575	0.0010648	0.00323406	3.03723	1.60276	0.0046209
TTC37	5.89236e+08	4.85081e+08	6.62865e+08	3.05433e+08	6.79902e+08	5.62342e+08	0.18446	0.148439	0.191838	0.0837792	0.201987	0.149171	0.174912	0.144979	0.828868	-0.270786	0.460759
SRA1	9.67492e+06	7.7197e+06	8.77245e+06	7.33169e+06	7.44209e+06	8.18478e+06	0.00302873	0.0023623	0.00253882	0.00201106	0.00221092	0.00217116	0.00264328	0.00213105	0.806212	-0.310768	0.0699297
SYMPK	3.69719e+07	3.46039e+07	3.54467e+07	2.17953e+07	2.18105e+07	1.70752e+07	0.011574	0.0105891	0.0102585	0.00597838	0.00647953	0.00452951	0.0108072	0.00566247	0.523953	-0.932492	0.00188125
TERF2IP	3.89199e+07	4.14966e+07	3.96487e+07	5.61694e+07	5.70094e+07	5.34139e+07	0.0121839	0.0126983	0.0114746	0.0154071	0.0169365	0.014169	0.0121189	0.0155042	1.27934	0.355395	0.0180431
THYN1	2.86147e+07	2.12447e+07	2.73108e+07	2.34393e+07	2.89651e+07	3.08509e+07	0.00895783	0.00650108	0.00790395	0.00642933	0.00860503	0.00818375	0.00778762	0.00773937	0.993805	-0.00896585	0.962897
THOC7	9.72028e+06	1.21706e+07	1.03657e+07	6.50166e+06	3.85463e+06	4.16712e+06	0.00304293	0.00372432	0.00299992	0.00178339	0.00114514	0.0011054	0.00325572	0.00134464	0.413009	-1.27575	0.00401349
TIMELESS	2.28467e+06	3.10379e+06	2.17232e+06	203837	777646	770160	0.000715214	0.000949788	0.000628687	5.59119e-05	0.000231026	0.000204298	0.000764563	0.000163745	0.214169	-2.22318	0.00551814
TOP2B	1.38085e+08	1.19979e+08	1.0019e+08	7.48907e+07	8.23725e+07	6.31624e+07	0.0432275	0.0367145	0.0289957	0.0205423	0.0244715	0.0167549	0.0363126	0.0205896	0.567009	-0.818556	0.0282736
TMEM43	1.19818e+08	1.15148e+08	8.72181e+07	1.2461e+08	1.24075e+08	1.20486e+08	0.0375089	0.0352363	0.0252416	0.0341802	0.0368605	0.031961	0.0326623	0.0343339	1.05118	0.0720087	0.699248
TPM4	9.43027e+07	7.4446e+07	9.35001e+07	1.17992e+08	1.02688e+08	1.24766e+08	0.0295214	0.0227811	0.0270597	0.0323648	0.0305069	0.0330965	0.0264541	0.0319894	1.20924	0.274105	0.0589454
TMED9	1.34854e+08	1.36494e+08	1.26922e+08	1.32035e+08	1.34586e+08	1.12305e+08	0.0422159	0.0417684	0.0367321	0.0362168	0.0399831	0.029791	0.0402388	0.0353303	0.878016	-0.187681	0.228553
TRIR	2.02556e+06	2.32371e+06	2.30161e+06	1.79058e+06	3.88843e+06	326593	0.0006341	0.000711077	0.000666105	0.000491151	0.00115519	8.66344e-05	0.000670427	0.000577658	0.861626	-0.214866	0.781201
TOMM40L	2.07477e+06	1.33728e+06	1.96843e+06	1.36247e+06	2.03555e+06	2.76491e+06	0.000649505	0.000409219	0.000569678	0.000373722	0.000604727	0.000733441	0.000542801	0.00057063	1.05127	0.0721332	0.836963
PTP4A2	2.36387e+06	1.78708e+06	2.9879e+06	1.67156e+06	1.65154e+06	764844	0.000740008	0.000546863	0.000864722	0.000458503	0.000490646	0.000202888	0.000717198	0.000384012	0.535434	-0.901218	0.062127
UGGT2	1.59168e+06	3.21619e+06	1.92559e+06	5.72474e+06	5.51722e+06	4.69482e+06	0.000498273	0.000984182	0.00055728	0.00157028	0.00163907	0.00124538	0.000679912	0.00148491	2.18398	1.12696	0.0146101
TXNL4A	1.44518e+07	1.24097e+07	1.12849e+07	6.96602e+06	6.71157e+06	7.36811e+06	0.00452414	0.00379748	0.00326594	0.00191076	0.00199389	0.00195452	0.00386252	0.00195306	0.505643	-0.983808	0.00640586
POMT2	9.9123e+06	1.10707e+07	1.37707e+07	9.25606e+06	9.85872e+06	6.9825e+06	0.00310304	0.00338774	0.00398535	0.00253891	0.00292886	0.00185223	0.00349204	0.00244	0.698731	-0.517191	0.0615067
PSMB2	1.12587e+08	1.31255e+08	1.29705e+08	1.39646e+08	1.21127e+08	1.10411e+08	0.0352454	0.0401651	0.0375376	0.0383045	0.0359848	0.0292885	0.0376494	0.0345259	0.917039	-0.124945	0.364233
PPIH	3.46976e+07	2.77919e+07	2.66641e+07	2.35205e+07	1.99887e+07	2.27216e+07	0.0108621	0.00850456	0.00771679	0.00645159	0.0059383	0.00602731	0.00902781	0.00613907	0.680018	-0.556356	0.0393516
PITRM1	1.97754e+08	2.06633e+08	2.08549e+08	2.06614e+08	2.38113e+08	2.36733e+08	0.0619066	0.0632316	0.0603557	0.0566735	0.0707393	0.0627977	0.0618313	0.0634035	1.02543	0.0362247	0.724415
PUF60	1.5368e+08	1.45544e+08	1.53252e+08	1.58101e+08	1.59968e+08	1.67567e+08	0.0481094	0.0445378	0.0443524	0.0433666	0.0475237	0.0444502	0.0456665	0.0451135	0.987891	-0.0175766	0.767165
PTPN11	7.99616e+07	6.60226e+07	7.36889e+07	5.53857e+07	5.65265e+07	5.44298e+07	0.0250319	0.0202035	0.0213261	0.0151921	0.016793	0.0144385	0.0221872	0.0154746	0.697454	-0.51983	0.0142032
PXK	1.84842e+06	1.10104e+06	1.43674e+06	3.97699e+06	2.57309e+06	2.45869e+06	0.000578647	0.000336928	0.000415804	0.00109088	0.000764422	0.00065221	0.000443793	0.000835836	1.88339	0.913333	0.0587452
RCN2	4.33821e+07	5.46445e+07	5.663e+07	2.90788e+07	3.87031e+07	6.80506e+07	0.0135807	0.0167217	0.0163892	0.00797622	0.011498	0.0180516	0.0155639	0.0125086	0.803697	-0.315277	0.382306
PXMP2	7.88905e+06	6.62177e+06	8.20079e+06	3.61917e+06	4.20479e+06	3.48331e+06	0.00246966	0.00202632	0.00237337	0.000992727	0.00124917	0.000924009	0.00228979	0.0010553	0.460874	-1.11756	0.00178919
RBM15B	5.54203e+06	3.74604e+06	5.02323e+06	3.17753e+06	1.67191e+06	4.06522e+06	0.00173493	0.00114632	0.00145376	0.000871588	0.000496695	0.00107837	0.001445	0.000815551	0.564394	-0.825226	0.0590117
RAD23B	3.13255e+08	2.88129e+08	3.22317e+08	2.78604e+08	2.35267e+08	2.51029e+08	0.0980642	0.0881702	0.0932811	0.0764202	0.0698938	0.0665898	0.0931718	0.0709679	0.761689	-0.392726	0.00544901
RAB40C	1.41914e+07	1.11015e+07	1.23154e+07	9.95548e+06	7.50946e+06	8.35659e+06	0.0044426	0.00339716	0.00356417	0.00273076	0.00223093	0.00221673	0.00380131	0.00239281	0.629469	-0.667793	0.018272
RBBP5	6.09381e+07	6.69904e+07	6.25263e+07	2.35422e+07	2.56433e+07	2.81091e+07	0.0190766	0.0204997	0.0180956	0.00645755	0.0076182	0.00745644	0.019224	0.00717739	0.373357	-1.42137	0.000106053
RAB21	3.4955e+07	3.77608e+07	3.74031e+07	3.46326e+07	3.05444e+07	2.56706e+07	0.0109427	0.0115551	0.0108248	0.0094996	0.00907421	0.00680958	0.0111075	0.00846113	0.761748	-0.392614	0.0376812
RIDA	5.23627e+07	5.07033e+07	4.33854e+07	6.06259e+07	5.82627e+07	5.46358e+07	0.0163921	0.0155157	0.0125561	0.0166295	0.0173089	0.0144931	0.0148213	0.0161438	1.08923	0.123313	0.409626
RIOK1	2.90726e+06	2.38519e+06	2.23135e+06	2.56414e+06	2.72994e+06	667455	0.000910115	0.000729891	0.00064577	0.000703335	0.000811018	0.000177054	0.000761925	0.000563803	0.739971	-0.434459	0.400517
RPL26	2.07665e+08	2.2458e+08	1.97358e+08	2.09979e+08	2.12243e+08	2.49215e+08	0.0650093	0.0687236	0.0571168	0.0575966	0.0630537	0.0661086	0.0636165	0.062253	0.978566	-0.0312589	0.763435
MRPL46	1.9129e+07	2.2218e+07	1.65359e+07	2.28497e+07	2.21419e+07	2.69586e+07	0.00598832	0.00679892	0.00478562	0.00626759	0.00657797	0.00715126	0.00585762	0.00666561	1.13794	0.186422	0.275086
POLR3B	2.61587e+07	2.2975e+07	1.86843e+07	1.68798e+07	1.01516e+07	8.34086e+06	0.00818896	0.00703054	0.00540739	0.00463008	0.00301586	0.00221256	0.00687563	0.00328617	0.477944	-1.06509	0.0288784
ST14	1.50807e+06	819654	1.46124e+06	1.67759e+06	2.15563e+06	1.78508e+06	0.000472099	0.000250822	0.000422893	0.000460157	0.0006404	0.000473524	0.000381938	0.000524694	1.37377	0.458137	0.182673
UCHL1	1.95924e+07	2.31582e+07	2.34297e+07	2.13363e+07	2.00444e+07	2.35224e+07	0.00613339	0.00708661	0.00678075	0.00585249	0.00595486	0.00623972	0.00666692	0.00601569	0.90232	-0.148289	0.0987966
UBE2K	1.87957e+08	1.96258e+08	1.84687e+08	1.10132e+08	1.00336e+08	9.38748e+07	0.0588397	0.0600567	0.05345	0.030209	0.0298081	0.0249019	0.0574488	0.0283063	0.492723	-1.02115	0.000389582
TTC33	1.45091e+06	1.0101e+06	1.06988e+06	2.33284e+06	1.80516e+06	1.09042e+06	0.000454206	0.000309099	0.000309631	0.000639891	0.000536282	0.000289254	0.000357645	0.000488476	1.36581	0.449757	0.317549
VKORC1	293865	578586	1.36617e+06	46638.2	40704.4	34694.7	9.19942e-05	0.000177053	0.000395381	1.27927e-05	1.20926e-05	9.20338e-06	0.000221476	1.13629e-05	0.0513053	-4.28475	0.0806666
UTP15	3.49381e+07	3.59035e+07	2.97968e+07	2.51419e+07	3.39364e+07	2.36677e+07	0.0109374	0.0109868	0.00862343	0.00689636	0.0100819	0.00627827	0.0101825	0.00775218	0.761322	-0.393421	0.160559
VPS13A	1.74029e+07	2.31431e+07	2.13822e+07	2.70423e+07	2.51466e+07	2.46405e+07	0.00544796	0.007082	0.00618817	0.00741761	0.00747064	0.00653633	0.00623938	0.00714153	1.14459	0.19483	0.183226
XPO1	2.73815e+08	2.5344e+08	2.42733e+08	2.6833e+08	2.56625e+08	2.49583e+08	0.0857176	0.0775549	0.0702488	0.0736021	0.076239	0.0662064	0.0778404	0.0720158	0.925172	-0.112206	0.340111
XIAP	9.12916e+06	1.00953e+07	9.51626e+06	1.26265e+07	1.20256e+07	1.58229e+07	0.00285788	0.00308926	0.00275408	0.0034634	0.00357261	0.00419731	0.00290041	0.00374444	1.29101	0.368495	0.0275937
VPS36	7.97021e+06	9.83533e+06	1.09067e+07	1.68757e+07	1.43207e+07	1.61226e+07	0.00249507	0.0030097	0.00315649	0.00462895	0.00425444	0.00427679	0.00288709	0.00438673	1.51943	0.60353	0.003063
VPS35	1.37251e+08	1.43166e+08	1.57081e+08	1.5825e+08	1.32413e+08	1.15827e+08	0.0429664	0.04381	0.0454605	0.0434075	0.0393378	0.0307251	0.0440789	0.0378234	0.858084	-0.220809	0.175931
PEX1	725338	574947	572510	1.85344e+06	1.59978e+06	1.32152e+06	0.000227067	0.000175939	0.000165689	0.000508393	0.000475268	0.000350556	0.000189565	0.000444739	2.34611	1.23027	0.00782289
PDXK	7.96405e+07	7.89848e+07	8.62708e+07	4.95692e+07	6.84717e+07	5.49906e+07	0.0249314	0.0241701	0.0249674	0.0135967	0.0203418	0.0145872	0.0246896	0.0161752	0.655143	-0.610119	0.0158847
PIH1D1	3.63286e+07	3.44383e+07	2.85914e+07	1.99831e+07	1.36052e+07	1.45507e+07	0.0113726	0.0105384	0.00827458	0.0054813	0.00404188	0.00385982	0.0100619	0.004461	0.443356	-1.17346	0.00611514
RPL36A	5.72855e+07	6.1283e+07	5.56741e+07	5.86411e+07	5.03122e+07	4.33207e+07	0.0179332	0.0187532	0.0161125	0.0160851	0.0149469	0.0114916	0.0175996	0.0141745	0.805387	-0.312246	0.0969801
HNRNPA2B1	1.72649e+09	1.54589e+09	1.60275e+09	1.49204e+09	1.34414e+09	1.52136e+09	0.540477	0.473057	0.463849	0.409262	0.39932	0.403567	0.492461	0.40405	0.82047	-0.285477	0.0220723
RRAS2	1.38829e+07	1.49484e+07	1.20203e+07	1.92918e+07	1.75173e+07	1.60084e+07	0.00434604	0.00457433	0.00347877	0.00529169	0.00520411	0.00424651	0.00413305	0.0049141	1.18898	0.249721	0.173795
RRP12	1.08148e+08	1.15673e+08	9.27562e+07	1.38693e+08	1.36443e+08	1.22119e+08	0.0338556	0.035397	0.0268444	0.0380431	0.0405349	0.0323941	0.0320323	0.0369907	1.15479	0.207634	0.236907
SNRPD1	7.49492e+07	6.41049e+07	5.46158e+07	4.81353e+07	5.21562e+07	4.27274e+07	0.0234628	0.0196167	0.0158062	0.0132034	0.0154947	0.0113342	0.0196286	0.0133441	0.679831	-0.556753	0.0669591
SMC2	5.27212e+07	6.13597e+07	4.55489e+07	1.64378e+07	1.93926e+07	1.69289e+07	0.0165043	0.0187766	0.0131822	0.00450884	0.00576122	0.00449068	0.0161544	0.00492024	0.304576	-1.71512	0.00258909
SUCLA2	1.31071e+08	1.20013e+08	1.15708e+08	1.9265e+08	1.91216e+08	1.96623e+08	0.0410316	0.036725	0.0334869	0.0528433	0.0568071	0.0521576	0.0370812	0.053936	1.45454	0.540561	0.00301171
SSR4	1.03158e+08	1.16912e+08	1.11607e+08	1.27641e+08	1.46334e+08	1.2264e+08	0.0322937	0.0357762	0.0322998	0.0350116	0.0434734	0.0325323	0.0334566	0.0370058	1.10608	0.145461	0.369044
SPTAN1	4.64729e+08	4.63793e+08	4.82604e+08	3.58864e+08	3.86047e+08	4.38752e+08	0.145483	0.141925	0.139669	0.0984354	0.114688	0.116387	0.142359	0.109837	0.771547	-0.374175	0.00550406
TWF2	2.44563e+07	1.77737e+07	2.02495e+07	2.85027e+07	2.5589e+07	2.37378e+07	0.00765605	0.00543891	0.00586037	0.00781819	0.00760205	0.00629687	0.00631844	0.00723904	1.1457	0.196229	0.32925
STAU2	7.23577e+06	5.98489e+06	6.42932e+06	4.65465e+06	6.47339e+06	6.69762e+06	0.00226515	0.00183143	0.0018607	0.00127676	0.00192313	0.00177666	0.00198576	0.00165885	0.835374	-0.259507	0.245754
SRSF5	2.83658e+07	2.71154e+07	2.73748e+07	1.80088e+07	1.73946e+07	2.12128e+07	0.0088799	0.00829757	0.00792249	0.00493975	0.00516763	0.00562708	0.00836665	0.00524482	0.626872	-0.673757	0.000818663
SUMF2	5.68208e+07	6.04653e+07	6.32765e+07	4.67707e+07	5.51219e+07	6.61962e+07	0.0177877	0.0185029	0.0183127	0.0128291	0.0163758	0.0175597	0.0182011	0.0155882	0.85644	-0.223575	0.143209
LARS1	3.1567e+08	3.09826e+08	2.95165e+08	3.22035e+08	2.83098e+08	2.54203e+08	0.0988204	0.0948094	0.0854229	0.0883333	0.0841036	0.0674317	0.0930176	0.0799562	0.859582	-0.218293	0.157174
TAX1BP1	1.25e+07	9.32507e+06	1.13698e+07	9.50655e+06	7.10894e+06	7.74207e+06	0.00391311	0.00285356	0.00329051	0.00260762	0.00211194	0.00205372	0.00335239	0.00225776	0.673478	-0.570298	0.0365313
TBC1D5	3.78682e+07	3.60212e+07	3.17658e+07	4.00098e+07	3.11556e+07	2.59423e+07	0.0118546	0.0110228	0.00919328	0.0109746	0.00925579	0.00688166	0.0106902	0.00903733	0.845382	-0.242324	0.310093
TUBB4A	5.12261e+06	3.37409e+06	2.3677e+06	2.82099e+07	3.45314e+07	2.74295e+07	0.00160363	0.0010325	0.000685231	0.00773788	0.0102587	0.00727615	0.00110712	0.00842424	7.60915	2.92774	0.00162081
TDRD3	3.22548e+06	4.04056e+06	3.90552e+06	4.23723e+06	3.87111e+06	5.58857e+06	0.00100974	0.00123645	0.00113029	0.00116226	0.00115004	0.00148247	0.00112549	0.00126492	1.12389	0.168495	0.333955
MID1	9.08871e+06	7.5697e+06	8.48073e+06	3.00575e+06	3.42562e+06	2.91445e+06	0.00284522	0.0023164	0.00245439	0.000824468	0.00101769	0.000773109	0.00253867	0.000871757	0.343391	-1.54207	0.000678221
TOM1L1	1.54156e+07	1.56876e+07	1.8561e+07	5.68758e+06	8.99778e+06	4.8138e+06	0.00482583	0.00480055	0.00537168	0.00156009	0.00267309	0.00127694	0.00499935	0.00183671	0.367388	-1.44462	0.00244237
TOMM34	8.21585e+07	8.11224e+07	9.21152e+07	8.81941e+07	1.10963e+08	1.12812e+08	0.0257197	0.0248242	0.0266588	0.0241914	0.0329652	0.0299254	0.0257342	0.0290273	1.12797	0.173724	0.278153
TMX2	4.22164e+07	4.30448e+07	4.0359e+07	5.01483e+07	4.32327e+07	4.29975e+07	0.0132158	0.0131721	0.0116802	0.0137555	0.0128437	0.0114059	0.0126894	0.0126684	0.998343	-0.0023919	0.981455
TM9SF4	4.5378e+07	6.19067e+07	5.46541e+07	5.55619e+07	5.30015e+07	4.35704e+07	0.0142056	0.018944	0.0158173	0.0152404	0.0157458	0.0115578	0.0163223	0.0141814	0.868834	-0.202848	0.326743
TMEM222	5.33902e+06	6.79685e+06	7.11674e+06	1.5456e+06	4.03008e+06	1.0667e+06	0.00167138	0.0020799	0.00205964	0.000423954	0.00119727	0.000282961	0.00193697	0.000634728	0.327691	-1.60959	0.0142536
SNRNP200	4.46802e+08	4.55315e+08	4.1839e+08	3.78376e+08	3.22883e+08	3.5553e+08	0.139871	0.13933	0.121085	0.103787	0.0959229	0.0943107	0.133429	0.098007	0.734526	-0.445115	0.00658712
UVSSA	997130	1.15839e+06	1.51254e+06	306320	486052	1.19251e+06	0.000312151	0.000354479	0.000437742	8.40226e-05	0.000144398	0.000316334	0.000368124	0.000181585	0.493271	-1.01955	0.0769661
HERPUD1	1.21835e+06	1.8903e+06	961740	1.86713e+06	1.75575e+06	1.57994e+06	0.000381405	0.00057845	0.000278335	0.000512149	0.000521603	0.000419107	0.00041273	0.000484286	1.17337	0.230662	0.488567
JPH1	317435	281660	451956	257204	314006	118304	9.93728e-05	8.61905e-05	0.000130799	7.05502e-05	9.32857e-05	3.13821e-05	0.000105454	6.50727e-05	0.61707	-0.696493	0.145819
METTL2B	3.5715e+06	3.58467e+06	3.23004e+06	1.72465e+06	552164	724547	0.00111806	0.00109694	0.000934798	0.000473066	0.000164038	0.000192199	0.00104993	0.000276434	0.263288	-1.92529	0.00249425
OAS3	9.20828e+06	9.90019e+06	1.02411e+07	5.20043e+06	5.86525e+06	5.47242e+06	0.00288265	0.00302955	0.00296387	0.00142646	0.00174246	0.00145165	0.00295869	0.00154019	0.520567	-0.941845	0.000208081
PATZ1	591303	548629	420042	514372	924033	927346	0.000185107	0.000167885	0.000121563	0.000141091	0.000274515	0.000245995	0.000158185	0.000220533	1.39415	0.479381	0.236267
PANK2	3.99231e+06	3.54345e+06	3.76469e+06	4.36352e+06	2.79835e+06	2.36828e+06	0.00124979	0.00108433	0.00108953	0.0011969	0.000831341	0.000628228	0.00114122	0.00088549	0.775918	-0.366024	0.217776
PECR	1.77783e+07	2.19022e+07	2.06596e+07	7.75437e+06	5.14458e+06	6.6196e+06	0.00556549	0.00670227	0.00597904	0.002127	0.00152837	0.00175597	0.00608227	0.00180378	0.296563	-1.75359	0.000337425
PI4KA	2.03163e+07	2.0688e+07	2.11764e+07	2.38639e+07	3.07007e+07	2.39888e+07	0.00636	0.00633071	0.0061286	0.0065458	0.00912067	0.00636345	0.0062731	0.00734331	1.1706	0.22725	0.296992
PRPF4B	3.37872e+07	2.74766e+07	2.59998e+07	3.63457e+07	3.73443e+07	3.3547e+07	0.0105771	0.00840808	0.00752454	0.00996952	0.0110943	0.00889893	0.00883656	0.0099876	1.13026	0.176653	0.356926
PQBP1	2.07462e+06	1.54065e+06	1.3089e+06	6.6371e+06	4.59998e+06	8.6246e+06	0.00064946	0.000471452	0.000378806	0.00182054	0.00136657	0.00228783	0.000499906	0.00182498	3.65064	1.86815	0.00881369
RTF2	4.17946e+06	4.44247e+06	4.63218e+06	1.64553e+06	606517	1.28576e+06	0.00130838	0.00135944	0.00134059	0.000451364	0.000180186	0.000341071	0.00133613	0.000324207	0.242645	-2.04308	0.0002264
RTKN	5.76425e+06	2.64823e+06	2.1343e+06	2.07285e+06	2.30821e+06	2.71747e+06	0.0018045	0.000810381	0.000617683	0.000568578	0.00068573	0.000720858	0.00107752	0.000658388	0.611022	-0.710704	0.321277
SLC12A9	4.68198e+06	5.03774e+06	4.97564e+06	2.10484e+06	2.85902e+06	1.87443e+06	0.00146569	0.00154159	0.00143999	0.000577352	0.000849365	0.000497227	0.00148242	0.000641315	0.432612	-1.20885	0.00161778
MRPS30	3.36796e+07	2.90767e+07	3.13155e+07	2.83298e+07	3.37303e+07	2.86911e+07	0.0105434	0.00889774	0.00906295	0.00777077	0.0100207	0.00761081	0.00950136	0.00846743	0.891181	-0.16621	0.332009
MRPS21	6.9914e+06	2.17046e+06	5.26028e+06	5.89592e+06	6.45261e+06	5.99913e+06	0.00218865	0.00066418	0.00152237	0.00161723	0.00191696	0.00159137	0.0014584	0.00170852	1.17151	0.228364	0.61058
UBA2	8.7495e+07	7.70118e+07	7.34495e+07	6.31521e+07	7.16797e+07	5.36087e+07	0.0273903	0.0235663	0.0212568	0.0173224	0.0212948	0.0142207	0.0240711	0.0176126	0.731691	-0.450694	0.0763375
MRPS9	2.18495e+07	2.46885e+07	1.80817e+07	3.19161e+07	3.97161e+07	3.81394e+07	0.00683998	0.00755491	0.00523299	0.00875448	0.011799	0.0101172	0.00654263	0.0102235	1.5626	0.643952	0.0300243
SEC24B	3.3007e+07	3.76747e+07	3.85673e+07	3.42491e+07	3.77628e+07	2.7559e+07	0.0103328	0.0115288	0.0111617	0.00939443	0.0112187	0.00731052	0.0110078	0.00930788	0.845575	-0.241995	0.224146
SEC24D	2.58385e+07	2.83695e+07	3.05111e+07	2.48102e+07	2.46341e+07	2.54068e+07	0.00808872	0.00868132	0.00883015	0.00680537	0.00731836	0.00673961	0.0085334	0.00695445	0.814968	-0.295184	0.00560296
SAMHD1	5.87616e+07	4.6233e+07	4.25973e+07	3.55081e+07	4.0566e+07	4.13565e+07	0.0183953	0.0141477	0.012328	0.00973976	0.0120515	0.0109705	0.014957	0.0109206	0.730132	-0.45377	0.103085
SAMM50	1.36008e+08	1.24989e+08	1.18648e+08	1.18049e+08	1.28602e+08	1.19618e+08	0.0425772	0.0382476	0.0343378	0.0323804	0.0382053	0.0317308	0.0383875	0.0341055	0.888453	-0.170633	0.24516
SETMAR	590129	596716	565847	545441	1.49171e+06	438828	0.00018474	0.000182601	0.00016376	0.000149613	0.000443161	0.000116407	0.000177034	0.000236394	1.3353	0.417168	0.59883
SEH1L	4.39485e+07	4.92176e+07	4.12619e+07	3.69902e+07	3.1298e+07	3.57785e+07	0.0137581	0.015061	0.0119415	0.0101463	0.00929809	0.00949089	0.0135869	0.00964509	0.709883	-0.494346	0.013784
PSPH	1.37809e+08	1.3963e+08	1.38467e+08	1.27808e+08	1.26322e+08	1.30189e+08	0.0431411	0.0427281	0.0400735	0.0350573	0.0375282	0.0345349	0.0419809	0.0357068	0.850548	-0.233535	0.00925255
SERPINB5	1.93653e+07	1.94261e+07	1.70356e+07	1.9392e+07	1.98823e+07	1.65113e+07	0.00606229	0.00594455	0.00493025	0.00531917	0.00590668	0.00437992	0.0056457	0.00520192	0.921396	-0.118106	0.480933
SP3	3.97649e+06	3.53504e+06	3.02604e+06	1.07294e+06	1.06277e+06	1.96404e+06	0.00124484	0.00108175	0.000875759	0.000294304	0.000315732	0.000520995	0.00106745	0.000377011	0.353188	-1.50149	0.00586595
SP140L	8.61788e+06	9.45196e+06	8.48181e+06	1.32448e+07	1.22284e+07	1.11849e+07	0.00269782	0.00289239	0.0024547	0.00363301	0.00363284	0.002967	0.00268164	0.00341095	1.27197	0.347061	0.0462088
SNRPD2	2.1913e+08	1.91624e+08	1.98446e+08	1.86584e+08	1.89835e+08	2.11012e+08	0.0685984	0.0586387	0.0574318	0.0511795	0.0563967	0.0559747	0.0615563	0.054517	0.885644	-0.175201	0.146488
SPINT1	2.14117e+07	2.11164e+07	1.73145e+07	5.62042e+06	1.59723e+07	1.19136e+07	0.00670292	0.00646181	0.00501096	0.00154166	0.00474509	0.00316029	0.00605856	0.00314901	0.519762	-0.944076	0.0523483
SUCO	516788	493026	669237	351955	626053	557431	0.00016178	0.00015087	0.000193682	9.65402e-05	0.00018599	0.000147869	0.000168778	0.000143466	0.85003	-0.234414	0.430916
TSPY4	3.19061e+06	3.52875e+06	1.9964e+06	2.81744e+06	1.46279e+07	1.49994e+07	0.000998817	0.00107983	0.000577775	0.000772815	0.00434571	0.00397885	0.000885473	0.00303246	3.42467	1.77597	0.134139
TTC39C	806666	339946	463267	560680	1.26799e+06	991018	0.000252526	0.000104027	0.000134073	0.000153793	0.000376699	0.000262885	0.000163542	0.000264459	1.61707	0.693382	0.269085
UCHL5	3.59047e+07	3.09581e+07	2.90293e+07	2.56609e+07	1.81286e+07	2.45337e+07	0.01124	0.00947347	0.00840131	0.00703869	0.00538571	0.006508	0.00970491	0.0063108	0.650269	-0.620892	0.0241394
UBE2F	2.64065e+06	2.96681e+06	3.39053e+06	1.17944e+06	1.94072e+06	1.28886e+06	0.000826653	0.000907872	0.000981245	0.000323517	0.000576555	0.000341893	0.000905256	0.000413989	0.457316	-1.12874	0.00613367
VCPIP1	6.64484e+07	9.05458e+07	8.25045e+07	4.75463e+08	4.01471e+08	4.22144e+08	0.0208016	0.0277078	0.0238775	0.130418	0.11927	0.111981	0.024129	0.120556	4.99634	2.32087	7.26319e-05
VDAC2	6.9277e+08	6.89779e+08	6.94213e+08	9.32339e+08	1.0552e+09	9.89019e+08	0.216871	0.211079	0.200911	0.255738	0.313483	0.262355	0.20962	0.277192	1.32235	0.403106	0.0230027
METTL14	2.66702e+06	6.64393e+06	2.39266e+06	3.54488e+06	5.10716e+06	3.05533e+06	0.000834908	0.0020331	0.000692455	0.000972348	0.00151725	0.00081048	0.00118682	0.00110003	0.926867	-0.109566	0.864141
METTL26	7.85925e+07	8.17103e+07	9.28847e+07	4.02296e+07	6.52174e+07	3.84845e+07	0.0246033	0.0250041	0.0268815	0.0110349	0.019375	0.0102087	0.0254963	0.0135395	0.531038	-0.913113	0.0165154
PFKM	1.79191e+08	1.6524e+08	1.63787e+08	1.48486e+08	1.41522e+08	1.19232e+08	0.0560956	0.0505649	0.0474012	0.0407293	0.0420439	0.0316285	0.0513539	0.0381339	0.742571	-0.429399	0.0332301
PHC2	7.41537e+06	6.08251e+06	6.35236e+06	5.00047e+06	5.35724e+06	5.3574e+06	0.00232138	0.0018613	0.00183842	0.00137161	0.00159154	0.00142114	0.00200703	0.00146143	0.728156	-0.45768	0.033096
PRDX5	2.68167e+08	2.92978e+08	3.05001e+08	3.05979e+08	2.62689e+08	3.4366e+08	0.0839496	0.0896538	0.0882696	0.083929	0.0780404	0.0911618	0.087291	0.0843771	0.966618	-0.0489822	0.522724
PSIP1	7.89105e+07	6.21615e+07	6.67087e+07	5.8215e+07	6.04764e+07	6.69467e+07	0.0247029	0.019022	0.019306	0.0159682	0.0179665	0.0177588	0.0210103	0.0172312	0.82013	-0.286075	0.125226
PSMF1	2.01215e+07	2.44224e+07	2.36789e+07	1.9039e+07	2.06793e+07	2.17395e+07	0.00629903	0.00747347	0.00685286	0.00522233	0.00614345	0.00576679	0.00687512	0.00571086	0.830656	-0.267677	0.0543443
RALGAPB	1.87365e+07	1.67133e+07	1.91806e+07	1.17966e+07	1.71485e+07	1.01186e+07	0.00586547	0.00511441	0.00555102	0.00323577	0.00509452	0.00268415	0.0055103	0.00367148	0.666294	-0.585769	0.0730402
POLR2D	1.31298e+06	1.08535e+06	2.8489e+06	5.04138e+06	6.23883e+06	6.90343e+06	0.000411028	0.000332126	0.000824493	0.00138284	0.00185345	0.00183126	0.000522549	0.00168918	3.23258	1.69268	0.00572287
RPS27A	7.50253e+08	6.47657e+08	7.6427e+08	4.56579e+08	4.13719e+08	3.69422e+08	0.234866	0.198189	0.221186	0.125238	0.122909	0.0979957	0.21808	0.115381	0.529075	-0.918455	0.0017427
SELENOS	2.34655e+06	2.6568e+06	2.74033e+06	927275	984630	1.34735e+06	0.000734585	0.000813006	0.000793073	0.000254349	0.000292517	0.000357408	0.000780221	0.000301424	0.386332	-1.37209	0.00023296
SFPQ	5.62345e+08	5.67554e+08	5.47943e+08	4.37574e+08	4.46026e+08	4.87804e+08	0.176042	0.173676	0.158579	0.120025	0.132507	0.129399	0.169432	0.12731	0.751392	-0.412361	0.00314932
SNX27	2.35114e+07	2.27657e+07	2.37331e+07	2.42007e+07	2.04013e+07	1.49301e+07	0.00736023	0.00696651	0.00686856	0.00663818	0.00606086	0.00396047	0.0070651	0.00555317	0.786001	-0.347398	0.141653
SPATA5L1	7.9467e+06	8.8365e+06	9.77503e+06	6.26616e+06	7.1614e+06	5.86357e+06	0.00248771	0.00270405	0.00282897	0.00171879	0.00212753	0.00155542	0.00267358	0.00180058	0.673472	-0.57031	0.0114477
NAPG	3.44586e+07	5.29585e+07	5.53182e+07	2.91837e+07	2.90536e+07	3.29856e+07	0.0107873	0.0162058	0.0160095	0.00800501	0.00863134	0.00875003	0.0143342	0.00846213	0.590346	-0.760368	0.0304531
STAMBP	1.17203e+07	1.15097e+07	1.32323e+07	9.60883e+06	1.11545e+07	1.07136e+07	0.00366902	0.00352207	0.00382953	0.00263567	0.00331382	0.00284196	0.00367354	0.00293048	0.797728	-0.326032	0.027638
TYW1	329158	501263	1.01001e+06	1.62773e+06	1.32316e+06	1.33214e+06	0.000103043	0.000153391	0.000292305	0.00044648	0.000393088	0.000353373	0.000182913	0.000397647	2.17397	1.12033	0.0266546
YY1	2.17049e+07	1.87875e+07	1.93252e+07	1.31756e+07	1.13575e+07	1.30739e+07	0.0067947	0.00574914	0.00559286	0.00361403	0.00337413	0.00346807	0.00604557	0.00348541	0.576523	-0.79455	0.00262158
WDR4	3.02433e+07	2.88214e+07	2.64321e+07	2.38683e+07	2.11675e+07	2.02199e+07	0.00946764	0.00881959	0.00764966	0.00654699	0.00628852	0.00536369	0.00864563	0.0060664	0.701672	-0.511131	0.0158872
CDC40	1.49285e+07	1.42395e+07	1.17857e+07	1.54814e+07	1.26112e+07	1.34623e+07	0.00467335	0.00435741	0.00341088	0.00424651	0.00374659	0.00357111	0.00414721	0.00385474	0.929477	-0.10551	0.533621
RC3H2	1.9593e+06	1.42241e+06	1.31927e+06	535037	1.43965e+06	1.93661e+06	0.000613359	0.000435269	0.000381806	0.000146759	0.000427696	0.00051372	0.000476811	0.000362725	0.760731	-0.394542	0.433154
RAP2B	1.19469e+07	1.37254e+07	1.21964e+07	1.23486e+07	9.20903e+06	8.93746e+06	0.00373996	0.00420009	0.00352973	0.00338718	0.00273585	0.00237082	0.00382326	0.00283128	0.740541	-0.433348	0.0499388
RACK1	5.94256e+08	6.21109e+08	6.17754e+08	4.86364e+08	4.28374e+08	4.45443e+08	0.186032	0.190065	0.178783	0.133408	0.127263	0.118162	0.18496	0.126277	0.682729	-0.550614	0.000444368
RAB1B	2.27402e+08	2.35155e+08	2.85498e+08	2.12771e+08	2.64734e+08	2.263e+08	0.071188	0.0719596	0.0826254	0.0583624	0.0786479	0.0600301	0.0752576	0.0656802	0.872738	-0.19638	0.269399
DPF2	4.11032e+06	3.9951e+06	4.46277e+06	2.99962e+06	2.12045e+06	1.02504e+06	0.00128673	0.00122254	0.00129156	0.000822786	0.000629951	0.00027191	0.00126694	0.000574882	0.453755	-1.14001	0.0131796
RPL36AL	7.48664e+06	8.52253e+06	7.3872e+06	6.50178e+06	4.62102e+06	4.44358e+06	0.00234369	0.00260797	0.00213791	0.00178342	0.00137283	0.00117874	0.00236319	0.00144499	0.611459	-0.709672	0.0149157
GFM2	3.5743e+07	3.18104e+07	2.98041e+07	5.8272e+07	5.96967e+07	6.38926e+07	0.0111893	0.00973428	0.00862553	0.0159838	0.0177349	0.0169486	0.00984971	0.0168891	1.71468	0.77794	0.00143385
POLRMT	2.72431e+07	2.35828e+07	2.79185e+07	2.19322e+07	3.21073e+07	2.54116e+07	0.00852842	0.00721656	0.00807983	0.00601593	0.00953852	0.00674086	0.00794161	0.00743177	0.935802	-0.0957248	0.678089
UBXN7	2.90745e+07	2.2717e+07	2.18349e+07	3.57642e+07	3.37343e+07	1.85774e+07	0.00910177	0.00695162	0.00631919	0.00981001	0.0100219	0.00492798	0.00745752	0.0082533	1.10671	0.146274	0.691534
UBTF	2.23651e+07	1.88815e+07	2.08482e+07	2.8758e+07	4.19884e+07	5.65551e+07	0.00700139	0.0057779	0.00603362	0.00788823	0.012474	0.0150022	0.00627097	0.0117882	1.8798	0.910579	0.0595187
UHRF1BP1	2.10492e+06	2.44688e+06	1.81123e+06	1.44533e+06	3.16692e+06	1.33448e+06	0.000658945	0.000748767	0.000524184	0.000396449	0.000940837	0.000353995	0.000643966	0.00056376	0.875451	-0.191902	0.70875
VAC14	7.41426e+06	7.87761e+06	8.26214e+06	1.05519e+07	7.83452e+06	3.51184e+06	0.00232103	0.00241062	0.00239113	0.00289436	0.0023275	0.000931578	0.00237426	0.00205115	0.86391	-0.211048	0.609449
XPC	2.24246e+07	2.01083e+07	1.74863e+07	1.44876e+07	1.74007e+07	1.4928e+07	0.00702001	0.00615332	0.00506066	0.00397389	0.00516945	0.00395991	0.006078	0.00436775	0.718617	-0.476705	0.0694442
WIPI2	6.09852e+06	4.78805e+06	5.16153e+06	4.21315e+06	8.20165e+06	5.60726e+06	0.00190914	0.00146518	0.00149379	0.00115565	0.00243657	0.00148743	0.0016227	0.00169322	1.04345	0.0613669	0.871725
WDR82	1.97039e+07	2.91965e+07	1.97398e+07	3.26775e+07	2.19388e+07	2.55748e+07	0.0061683	0.00893438	0.00571285	0.00896335	0.00651766	0.00678416	0.00693851	0.00742172	1.06964	0.0971274	0.722959
WDR37	3.20322e+07	4.24203e+07	3.73562e+07	3.54202e+07	3.17777e+07	3.29742e+07	0.0100277	0.012981	0.0108112	0.00971564	0.00944061	0.008747	0.0112733	0.00930108	0.825056	-0.277436	0.101043
MAP2	4.85403e+06	6.24199e+06	8.34464e+06	4.69576e+06	6.3102e+06	7.73314e+06	0.00151955	0.00191011	0.002415	0.00128803	0.00187465	0.00205135	0.00194822	0.00173801	0.892103	-0.164718	0.577345
NCK1	2.77366e+07	2.81293e+07	2.88816e+07	1.60726e+07	1.85316e+07	1.64268e+07	0.00868294	0.00860781	0.00835855	0.00440866	0.00550543	0.00435749	0.00854977	0.0047572	0.556412	-0.845774	0.000607908
NBAS	1.00153e+07	1.13881e+07	1.0692e+07	1.61826e+07	1.85176e+07	1.39123e+07	0.00313529	0.00348485	0.00309434	0.00443883	0.00550127	0.00369049	0.00323816	0.00454353	1.40312	0.488641	0.0728855
MYO1E	1.12404e+07	1.01533e+07	9.22091e+06	9.90475e+06	9.10353e+06	8.18826e+06	0.0035188	0.003107	0.0026686	0.00271684	0.00270451	0.00217208	0.00309814	0.00253114	0.816989	-0.291612	0.135729
NEMP1	9.09745e+06	1.16697e+07	9.53264e+06	1.81246e+07	1.77255e+07	1.29647e+07	0.00284795	0.00357104	0.00275882	0.00497153	0.00526593	0.00343912	0.00305927	0.00455886	1.49018	0.575486	0.0734647
NDUFS2	1.07068e+08	1.01979e+08	9.50139e+07	8.31794e+07	1.03384e+08	9.11636e+07	0.0335177	0.0312066	0.0274978	0.0228158	0.0307138	0.0241827	0.0307407	0.0259041	0.842666	-0.246968	0.182466
NNT	8.72886e+06	5.31744e+06	5.70639e+06	1.00307e+07	8.90742e+06	5.98032e+06	0.00273257	0.00162719	0.00165147	0.0027514	0.00264624	0.00158639	0.00200374	0.00232801	1.16183	0.216401	0.567286
NDUFB5	3.17444e+07	2.81972e+07	2.69469e+07	2.19299e+07	2.56207e+07	2.23145e+07	0.00993758	0.00862859	0.00779864	0.00601531	0.00761148	0.00591931	0.00878827	0.00651537	0.741371	-0.431733	0.0519746
NELFE	7.41549e+07	3.25211e+07	5.91392e+07	3.57829e+07	4.0942e+07	4.0234e+07	0.0232142	0.00995176	0.0171153	0.00981515	0.0121632	0.0106728	0.0167604	0.0108837	0.649369	-0.622889	0.205714
NSMCE4A	2.02684e+06	1.48699e+06	1.25651e+06	388436	856875	551984	0.000634502	0.000455033	0.000363645	0.000106547	0.000254563	0.000146423	0.000484393	0.000169178	0.349257	-1.51764	0.0257422
SMPD2	3.09758e+06	3.10011e+06	2.96953e+06	1.64277e+06	1.49561e+06	2.82757e+06	0.000969696	0.000948662	0.000859404	0.000450607	0.000444321	0.000750063	0.000925921	0.00054833	0.5922	-0.755843	0.0238224
PIGT	3.28403e+07	4.11733e+07	3.85479e+07	3.93434e+07	4.72449e+07	3.62523e+07	0.0102806	0.0125994	0.011156	0.0107918	0.0140357	0.00961657	0.0113454	0.0114813	1.01198	0.0171875	0.931417
PSMA5	2.25603e+08	2.16926e+08	2.23363e+08	2.21115e+08	1.99604e+08	1.98444e+08	0.070625	0.0663813	0.0646431	0.0606513	0.0592991	0.0526407	0.0672164	0.0575303	0.855897	-0.224491	0.0335798
PSMA2	1.38426e+08	1.56428e+08	1.64501e+08	1.33799e+08	1.15998e+08	1.09205e+08	0.0433341	0.0478683	0.0476078	0.0367006	0.0344611	0.0289685	0.04627	0.0333768	0.721347	-0.471235	0.0091179
PSMD2	2.71331e+08	2.74712e+08	2.83773e+08	2.5402e+08	2.52349e+08	2.32893e+08	0.0849401	0.0840643	0.082126	0.0696769	0.0749685	0.061779	0.0837101	0.0688081	0.821981	-0.282823	0.0190999
RNH1	1.19993e+08	1.45614e+08	1.41264e+08	1.0098e+08	1.01266e+08	1.02428e+08	0.0375638	0.0445591	0.040883	0.0276986	0.0300843	0.0271708	0.0410019	0.0283179	0.690648	-0.533978	0.00456694
REEP5	5.59918e+07	7.21436e+07	8.07019e+07	4.5942e+07	3.80181e+07	3.58785e+07	0.0175282	0.0220766	0.0233557	0.0126018	0.0112945	0.00951742	0.0209868	0.0111379	0.530709	-0.914008	0.00764721
RPRD1A	4.00216e+07	3.64915e+07	3.43502e+07	3.49175e+07	3.78377e+07	4.03995e+07	0.0125287	0.0111667	0.00994122	0.00957776	0.0112409	0.0107167	0.0112122	0.0105118	0.93753	-0.0930639	0.477195
MRPS18B	1.34878e+07	1.43704e+07	1.65402e+07	1.55137e+07	2.44274e+07	1.8311e+07	0.00422236	0.00439747	0.00478688	0.00425537	0.00725698	0.00485732	0.0044689	0.00545655	1.22101	0.28807	0.348969
MRPS31	4.08021e+07	3.70532e+07	3.21013e+07	5.34762e+07	5.14584e+07	5.26414e+07	0.0127731	0.0113386	0.00929035	0.0146684	0.0152874	0.0139641	0.011134	0.0146399	1.31489	0.394937	0.0315284
SEC11A	6.03075e+06	6.44451e+06	5.56951e+06	1.0856e+07	1.595e+07	1.11517e+07	0.00188792	0.00197208	0.00161186	0.00297778	0.00473847	0.00295819	0.00182395	0.00355815	1.95079	0.964058	0.044577
SASH1	1.42171e+06	1.3316e+06	1.53009e+06	641395	548891	882862	0.000445066	0.000407481	0.000442821	0.000175933	0.000163066	0.000234195	0.00043179	0.000191064	0.442494	-1.17627	0.00065448
SLC25A25	8.84352e+07	5.53412e+07	7.34261e+07	8.49716e+07	8.09636e+07	8.04164e+07	0.0276846	0.0169349	0.0212501	0.0233074	0.0240529	0.0213319	0.0219565	0.0228974	1.04285	0.0605348	0.785112
BNIP1	4.72609e+07	4.61939e+07	5.27486e+07	6.42208e+07	6.48832e+07	6.16821e+07	0.014795	0.0141357	0.0152659	0.0176156	0.0192757	0.0163623	0.0147322	0.0177512	1.20492	0.268942	0.0289641
TSEN15	4.23714e+06	4.24769e+06	3.20227e+06	594324	659299	564021	0.00132643	0.00129983	0.00092676	0.000163021	0.000195867	0.000149617	0.00118434	0.000169501	0.143119	-2.80472	0.00144235
SNW1	2.53153e+07	2.26469e+07	2.17263e+07	3.64522e+07	2.1822e+07	3.66427e+07	0.00792495	0.00693016	0.00628775	0.00999872	0.00648295	0.00972012	0.00704762	0.00873393	1.23927	0.309495	0.240592
SPG21	1.82266e+07	1.84647e+07	3.04634e+07	1.92594e+07	2.19191e+07	2.15458e+07	0.00570583	0.00565037	0.00881634	0.00528279	0.00651179	0.00571541	0.00672418	0.00583667	0.868012	-0.204214	0.467403
SGSH	4.79557e+07	4.59423e+07	5.35178e+07	2.57001e+07	3.58089e+07	4.49549e+07	0.0150125	0.0140588	0.0154885	0.00704946	0.0106382	0.0119251	0.0148532	0.00987091	0.664563	-0.589523	0.0304488
SH3GLB1	6.6095e+06	3.27626e+06	2.70056e+06	5.4799e+06	5.96531e+06	3.41661e+06	0.0020691	0.00100257	0.000781562	0.00150312	0.00177219	0.000906315	0.00128441	0.00139388	1.08523	0.117998	0.828238
SIRT2	1.19345e+07	1.18344e+07	1.65915e+07	2.43813e+07	2.08895e+07	1.95961e+07	0.00373608	0.00362142	0.00480172	0.00668773	0.00620591	0.00519822	0.00405308	0.00603062	1.48791	0.573289	0.0267086
STXBP2	8.13051e+07	7.05208e+07	8.80794e+07	7.52132e+07	6.04795e+07	6.20383e+07	0.0254525	0.02158	0.0254908	0.0206308	0.0179674	0.0164568	0.0241745	0.0183516	0.759134	-0.397574	0.0308021
PEX12	1.82395e+06	1.87133e+06	2.67078e+06	3.1964e+06	4.46907e+06	1.91223e+06	0.000570985	0.000572644	0.000772946	0.000876764	0.00132768	0.000507254	0.000638858	0.000903901	1.41487	0.500668	0.34284
PPWD1	2.34282e+07	2.12233e+07	2.06069e+07	1.79335e+07	1.28815e+07	1.58757e+07	0.00733417	0.00649452	0.0059638	0.00491911	0.00382689	0.00421131	0.0065975	0.0043191	0.654658	-0.611187	0.0111965
PSMD1	1.94894e+08	1.8617e+08	2.02516e+08	1.99412e+08	1.71191e+08	1.72128e+08	0.0610113	0.0569696	0.0586098	0.0546982	0.050858	0.0456601	0.0588636	0.0504054	0.856309	-0.223796	0.0420838
QRICH1	2.30383e+07	1.9381e+07	2.09769e+07	3.67718e+07	5.08451e+07	5.42332e+07	0.00721213	0.00593076	0.00607087	0.0100864	0.0151052	0.0143863	0.00640458	0.0131926	2.05987	1.04256	0.0137651
RAMAC	1.74484e+06	4.01381e+06	2.7126e+06	3.04041e+06	2.67652e+06	3.39101e+06	0.000546222	0.00122826	0.000785046	0.000833976	0.000795149	0.000899526	0.000853177	0.000842884	0.987935	-0.0175119	0.961825
RPA3	5.38461e+07	5.20875e+07	5.15887e+07	7.986e+07	7.64171e+07	8.82693e+07	0.0168565	0.0159392	0.0149302	0.0219053	0.0227022	0.023415	0.0159086	0.0226742	1.42528	0.51124	0.000665577
RNF214	7.28033e+06	6.68804e+06	5.50741e+06	8.47516e+06	5.71367e+06	9.11908e+06	0.0022791	0.0020466	0.00159389	0.00232471	0.00169743	0.002419	0.0019732	0.00214705	1.08811	0.121818	0.59674
SNRPB	1.97575e+08	1.79338e+08	1.66173e+08	1.68706e+08	1.60335e+08	1.61645e+08	0.0618506	0.054879	0.0480919	0.0462754	0.0476328	0.0428791	0.0549405	0.0455958	0.829912	-0.26897	0.0909682
SLC35B2	1.9518e+07	2.48609e+07	2.5821e+07	1.91266e+07	2.52308e+07	2.25104e+07	0.00611009	0.00760765	0.00747281	0.00524636	0.00749563	0.00597128	0.00706352	0.00623776	0.883096	-0.179358	0.369529
SETD1A	1.11609e+08	1.07509e+08	1.28262e+08	7.10894e+07	9.46542e+07	9.78107e+07	0.0349391	0.0328987	0.0371199	0.0194996	0.0281201	0.025946	0.0349859	0.0245219	0.700909	-0.512702	0.0216282
SCAF11	2.6453e+07	2.25189e+07	2.52e+07	1.36951e+07	2.18247e+07	1.1597e+07	0.0082811	0.006891	0.00729306	0.00375654	0.00648375	0.00307631	0.00748839	0.00443887	0.592767	-0.754464	0.0528414
MAU2	5.34659e+06	3.10236e+06	4.34749e+06	1.89369e+06	3.74802e+06	1.04638e+06	0.00167375	0.000949349	0.0012582	0.000519433	0.00111347	0.000277571	0.00129376	0.000636825	0.492227	-1.0226	0.113439
SF3A3	1.51508e+08	1.54268e+08	1.47879e+08	1.27816e+08	1.17031e+08	1.3016e+08	0.0474296	0.0472075	0.0427973	0.0350594	0.0347679	0.0345272	0.0458115	0.0347848	0.759304	-0.39725	0.00189958
SF3B3	2.668e+08	2.38739e+08	2.47494e+08	2.31632e+08	2.43972e+08	2.37781e+08	0.0835217	0.0730564	0.0716267	0.0635359	0.0724799	0.0630756	0.0760682	0.0663638	0.872425	-0.196898	0.115464
MYH14	1.74625e+08	1.71535e+08	2.04682e+08	1.76329e+08	1.53654e+08	1.48992e+08	0.0546663	0.0524914	0.0592365	0.0483665	0.0456481	0.0395227	0.0554647	0.0445124	0.802536	-0.317362	0.0289956
NDOR1	2.11754e+06	1.61579e+06	2.34053e+06	1.05778e+07	6.74625e+06	5.04463e+06	0.000662894	0.000494447	0.000677368	0.00290146	0.00200419	0.00133818	0.000611569	0.00208128	3.40317	1.76688	0.0323416
NF1	1.00462e+07	7.18272e+06	8.35408e+06	3.21779e+07	2.7888e+07	7.3215e+06	0.00314496	0.00219798	0.00241774	0.0088263	0.00828505	0.00194216	0.00258689	0.00635117	2.45514	1.2958	0.166456
NIPBL	5.27372e+06	4.27995e+06	5.40108e+06	9.22037e+06	9.32494e+06	1.01783e+07	0.00165093	0.0013097	0.00156311	0.00252912	0.00277028	0.00269997	0.00150792	0.00266646	1.7683	0.822366	0.000750611
NMD3	2.30682e+07	2.46878e+07	2.68865e+07	3.6853e+07	2.71053e+07	2.39953e+07	0.00722148	0.00755469	0.00778116	0.0101087	0.00805253	0.00636517	0.00751911	0.00817545	1.08729	0.120737	0.58105
EMG1	3.27918e+07	3.62295e+07	2.92204e+07	3.05505e+07	2.82569e+07	2.83582e+07	0.0102654	0.0110866	0.00845662	0.00837991	0.00839465	0.00752251	0.00993621	0.00809902	0.815102	-0.294948	0.0908953
NMRAL1	5.95019e+07	5.469e+07	6.18638e+07	3.24269e+07	2.99166e+07	3.43919e+07	0.018627	0.0167356	0.0179039	0.00889461	0.00888772	0.00912307	0.0177555	0.00896846	0.505109	-0.985334	9.39422e-05
OGDH	3.1414e+08	3.00475e+08	3.06374e+08	4.20291e+08	4.33995e+08	4.21671e+08	0.0983415	0.091948	0.088667	0.115285	0.128932	0.111856	0.0929855	0.118691	1.27645	0.352132	0.012366
OPA3	2.77296e+06	1.88016e+06	2.3592e+06	1.52468e+06	1.84989e+06	3.11503e+06	0.000868073	0.000575345	0.00068277	0.000418216	0.000549571	0.000826316	0.000708729	0.000598034	0.843812	-0.245006	0.49488
POLDIP2	7.75045e+07	8.1962e+07	7.70003e+07	5.79426e+07	5.98509e+07	5.75513e+07	0.0242627	0.0250811	0.0222845	0.0158935	0.0177807	0.0152665	0.0238761	0.0163135	0.683258	-0.549497	0.00252919
PA2G4	6.08952e+08	5.96763e+08	5.82479e+08	4.62084e+08	4.42999e+08	4.15116e+08	0.190632	0.182615	0.168574	0.126748	0.131608	0.110117	0.180607	0.122824	0.680063	-0.556259	0.00322804
PDZD11	2.92154e+06	3.8897e+06	3.75462e+06	2.06782e+06	1.85385e+06	1.87063e+06	0.000914586	0.00119028	0.00108662	0.000567197	0.000550747	0.000496219	0.00106383	0.000538054	0.505772	-0.983442	0.00320938
PDZD8	1.08704e+06	999346	1.34395e+06	1.02453e+06	603956	302107	0.000340298	0.000305809	0.000388948	0.000281026	0.000179425	8.01391e-05	0.000345018	0.000180197	0.522281	-0.937101	0.0585368
PFKP	7.72647e+07	5.23549e+07	5.15985e+07	7.02181e+07	7.35484e+07	6.52078e+07	0.0241877	0.0160211	0.014933	0.0192606	0.02185	0.0172975	0.0183806	0.0194694	1.05924	0.0830233	0.751104
PDXP	1.11012e+07	1.17878e+07	1.14943e+07	7.9141e+06	7.19676e+06	8.12466e+06	0.00347522	0.00360717	0.00332655	0.00217081	0.00213803	0.00215521	0.00346965	0.00215469	0.62101	-0.687312	8.67614e-05
PSMA7	1.51162e+08	1.40529e+08	1.36952e+08	9.78504e+07	1.03526e+08	1.15266e+08	0.0473213	0.0430031	0.039635	0.0268401	0.0307557	0.0305762	0.0433198	0.0293907	0.678458	-0.559668	0.00557551
RPL9	1.54415e+08	1.78481e+08	1.90966e+08	1.90983e+08	1.2312e+08	1.15137e+08	0.0483395	0.0546167	0.0552671	0.052386	0.0365769	0.0305422	0.0527411	0.039835	0.755294	-0.40489	0.133798
RPL8	3.78892e+08	4.49393e+08	4.19906e+08	4.29148e+08	3.43065e+08	3.60313e+08	0.118612	0.137518	0.121524	0.117714	0.101919	0.0955794	0.125885	0.105071	0.834658	-0.260742	0.077753
RPLP2	2.44124e+07	2.29269e+07	2.87916e+07	2.29367e+08	1.80138e+08	2.21317e+08	0.00764228	0.00701584	0.00833251	0.0629147	0.0535159	0.0587084	0.00766354	0.0583796	7.61784	2.92938	5.04751e-05
MRPL49	4.15121e+07	3.97895e+07	4.67872e+07	3.94562e+07	4.77333e+07	5.03498e+07	0.0129953	0.012176	0.0135406	0.0108227	0.0141808	0.0133562	0.012904	0.0127865	0.990902	-0.0131862	0.919072
SLC12A4	6.2548e+06	6.21746e+06	7.01781e+06	1.07669e+07	7.03035e+06	9.46277e+06	0.00195806	0.0019026	0.00203101	0.00295334	0.0020886	0.00251017	0.00196389	0.00251737	1.28183	0.358202	0.0934011
SNRPC	1.78599e+07	1.60895e+07	1.78233e+07	3.56026e+07	3.5354e+07	3.88569e+07	0.00559103	0.00492352	0.00515819	0.00976567	0.0105031	0.0103075	0.00522425	0.0101921	1.95092	0.964153	7.2618e-05
SARNP	4.02975e+07	3.59804e+07	3.84142e+07	4.60587e+07	4.56936e+07	5.09311e+07	0.0126151	0.0110103	0.0111174	0.0126338	0.0135748	0.0135104	0.0115809	0.0132396	1.14323	0.193113	0.0507043
SEC13	9.55265e+07	1.04868e+08	1.18869e+08	8.55175e+07	6.36325e+07	5.11113e+07	0.0299045	0.0320905	0.0344016	0.0234572	0.0189041	0.0135582	0.0321322	0.0186398	0.580098	-0.785631	0.0126971
GM2A	2.35261e+07	1.84428e+07	2.55101e+07	3.87014e+07	5.16087e+07	5.80847e+07	0.00736483	0.00564365	0.00738281	0.0106157	0.0153321	0.015408	0.0067971	0.0137852	2.02811	1.02013	0.014338
SCAMP3	2.64251e+07	2.64917e+07	3.05953e+07	1.77858e+07	1.69132e+07	1.44085e+07	0.00827237	0.0081067	0.00885451	0.00487858	0.00502462	0.00382211	0.0084112	0.0045751	0.54393	-0.878507	0.000966068
SDAD1	4.82047e+07	5.33276e+07	4.1663e+07	3.43694e+07	3.98765e+07	3.26862e+07	0.0150905	0.0163187	0.0120576	0.00942741	0.0118466	0.00867058	0.0144889	0.00998154	0.688908	-0.537617	0.0469217
SEPTIN11	1.40386e+08	1.29026e+08	1.26258e+08	7.46625e+07	9.50339e+07	9.44158e+07	0.0439477	0.0394831	0.0365402	0.0204797	0.028233	0.0250455	0.0399903	0.024586	0.6148	-0.701812	0.00778213
SENP3	1.25783e+07	9.05416e+06	9.62343e+06	1.10745e+07	1.42639e+07	1.09016e+07	0.00393764	0.00277066	0.0027851	0.00303769	0.00423755	0.00289184	0.00316446	0.00338903	1.07097	0.0989123	0.716281
SNX15	2.21193e+06	1.18527e+06	1.34852e+06	2.59366e+06	2.93801e+06	3.22521e+06	0.000692442	0.000362704	0.000390271	0.000711432	0.000872834	0.000855545	0.000481806	0.00081327	1.68796	0.755284	0.0476156
SPDL1	9.77117e+06	9.99576e+06	1.11783e+07	1.24882e+07	1.24713e+07	5.11545e+06	0.00305886	0.00305879	0.00323509	0.00342549	0.00370501	0.00135696	0.00311758	0.00282916	0.907484	-0.140056	0.717589
SYNGR2	8.33653e+07	7.17005e+07	6.67371e+07	5.98588e+07	6.21539e+07	5.40028e+07	0.0260975	0.021941	0.0193142	0.0164191	0.0184649	0.0143252	0.0224509	0.016403	0.730619	-0.452809	0.0587853
NANS	1.71899e+08	1.57043e+08	1.68749e+08	1.4782e+08	1.55955e+08	1.84367e+08	0.0538127	0.0480566	0.0488372	0.0405465	0.0463315	0.0489065	0.0502355	0.0452615	0.900986	-0.150423	0.17932
SMARCA5	2.04604e+08	2.00987e+08	1.90656e+08	1.81708e+08	2.2682e+08	1.97875e+08	0.0640513	0.0615038	0.0551773	0.0498419	0.0673844	0.0524898	0.0602441	0.056572	0.939046	-0.090732	0.577475
GSR	4.5558e+08	4.841e+08	4.96097e+08	3.91963e+08	3.47525e+08	3.78245e+08	0.142619	0.148139	0.143574	0.107514	0.103244	0.100336	0.144777	0.103698	0.716259	-0.481447	0.000107541
HACD3	1.16098e+08	1.34631e+08	1.40183e+08	1.47928e+08	1.90868e+08	1.92467e+08	0.0363444	0.0411983	0.0405702	0.0405762	0.0567037	0.0510553	0.0393709	0.0494451	1.25588	0.328695	0.11231
GTPBP4	1.59789e+08	1.83319e+08	1.40916e+08	1.30844e+08	1.57691e+08	1.28286e+08	0.0500218	0.0560973	0.0407821	0.03589	0.0468473	0.0340302	0.0489671	0.0389225	0.794871	-0.331207	0.16856
HIBCH	1.03187e+08	1.09634e+08	9.67596e+07	9.19115e+07	9.81072e+07	8.93061e+07	0.0323025	0.033549	0.028003	0.0252111	0.029146	0.02369	0.0312848	0.0260157	0.831575	-0.266082	0.0872536
ALAS1	4.64077e+07	4.93682e+07	4.12242e+07	5.21726e+07	4.97092e+07	4.50805e+07	0.0145279	0.0151071	0.0119306	0.0143108	0.0147677	0.0119584	0.0138552	0.013679	0.987281	-0.0184673	0.899353
CPOX	5.94942e+07	5.06103e+07	4.30284e+07	2.87862e+07	2.639e+07	2.43331e+07	0.0186246	0.0154872	0.0124527	0.00789597	0.00784001	0.00645477	0.0155215	0.00739691	0.476559	-1.06927	0.0116163
KNTC1	4.17137e+07	4.5232e+07	3.77488e+07	1.72797e+07	2.71299e+07	2.23438e+07	0.0130584	0.0138414	0.0109248	0.00473978	0.00805983	0.00592708	0.0126082	0.00624223	0.495092	-1.01423	0.00817096
KLC1	8.17954e+07	7.6033e+07	8.9707e+07	1.07994e+08	1.045e+08	1.16039e+08	0.025606	0.0232668	0.0259619	0.0296224	0.0310452	0.0307813	0.0249449	0.030483	1.22201	0.289259	0.00434029
OGT	4.60396e+07	4.00544e+07	3.77326e+07	3.334e+07	2.58021e+07	2.64686e+07	0.0144127	0.012257	0.0109201	0.00914507	0.00766537	0.00702125	0.0125299	0.0079439	0.633994	-0.657458	0.0185467
PDE6D	1.19869e+06	1.08555e+06	862109	973313	1.86439e+06	858481	0.000375251	0.000332189	0.000249501	0.000266977	0.000553878	0.000227727	0.00031898	0.000349527	1.09576	0.131938	0.793591
PAXBP1	6.30975e+06	7.16015e+06	7.26737e+06	2.3348e+07	2.02522e+07	2.12329e+07	0.00197526	0.00219107	0.00210323	0.00640429	0.00601658	0.0056324	0.00208986	0.00601776	2.87951	1.52582	7.07096e-05
PYCR3	5.28973e+07	5.36277e+07	5.89926e+07	3.06184e+07	3.49882e+07	4.38924e+07	0.0165595	0.0164106	0.0170729	0.00839852	0.0103944	0.0116432	0.016681	0.0101454	0.608201	-0.71738	0.0024896
PDCD6IP	1.83729e+08	1.88192e+08	2.17467e+08	2.52408e+08	2.56095e+08	2.42759e+08	0.0575163	0.0575883	0.0629367	0.0692347	0.0760815	0.0643961	0.0593471	0.0699041	1.17789	0.236199	0.0512543
PAK4	3.8133e+07	4.08904e+07	4.57709e+07	1.66752e+07	2.20301e+07	1.16046e+07	0.0119375	0.0125128	0.0132465	0.00457396	0.00654477	0.00307833	0.0125656	0.00473235	0.376612	-1.40885	0.00187135
PATL1	3.87971e+06	5.07337e+06	4.61608e+06	1.96124e+06	7.75684e+06	1.32954e+06	0.00121454	0.0015525	0.00133593	0.000537963	0.00230442	0.000352684	0.00136766	0.00106502	0.778722	-0.36082	0.65596
PIK3C2A	1.58692e+07	9.99251e+06	1.21895e+07	1.53171e+07	8.07227e+06	1.29749e+07	0.00496785	0.0030578	0.00352774	0.00420143	0.00239813	0.00344182	0.00385113	0.00334713	0.869128	-0.202359	0.551819
PHF2	5.25684e+06	4.84804e+06	5.38542e+06	8.35083e+06	6.4669e+06	6.88864e+06	0.00164565	0.00148354	0.00155858	0.00229061	0.00192121	0.00182733	0.00156259	0.00201305	1.28828	0.365441	0.0390064
PCBD2	1.19063e+07	9.68152e+06	1.25274e+07	1.33361e+07	1.53062e+07	1.74132e+07	0.00372725	0.00296263	0.00362553	0.00365806	0.00454721	0.00461915	0.00343847	0.00427481	1.24323	0.314093	0.0992889
RPL35	5.83124e+07	6.63849e+07	5.45313e+07	2.43591e+08	1.94301e+08	2.1431e+08	0.0182547	0.0203144	0.0157818	0.0668162	0.0577237	0.0568495	0.0181169	0.0604631	3.33738	1.73872	0.00025173
RPL18A	2.72839e+08	3.05254e+08	2.56772e+08	2.43061e+08	2.12586e+08	1.72171e+08	0.085412	0.0934106	0.0743119	0.0666709	0.0631555	0.0456714	0.0843782	0.0584993	0.693299	-0.528451	0.0386901
RPN2	2.30016e+08	2.48079e+08	2.43825e+08	2.70897e+08	2.79203e+08	2.77477e+08	0.0720064	0.0759144	0.0705649	0.0743062	0.0829464	0.0736056	0.0728286	0.0769527	1.05663	0.079468	0.292148
MRPL37	1.22465e+08	1.13015e+08	1.0889e+08	1.14077e+08	1.25827e+08	1.24553e+08	0.0383377	0.0345837	0.0315136	0.031291	0.0373811	0.03304	0.0348117	0.033904	0.973926	-0.0381159	0.751691
MRPL9	3.25554e+07	3.14967e+07	2.71181e+07	5.22864e+07	5.56932e+07	6.00413e+07	0.0101914	0.00963827	0.00784818	0.014342	0.0165455	0.015927	0.00922596	0.0156048	1.6914	0.758221	0.00271187
RPAP1	1.54374e+06	1.24748e+06	1.61035e+06	4.92451e+07	5.28452e+07	4.59007e+07	0.000483266	0.000381739	0.000466048	0.0135078	0.0156994	0.012176	0.000443684	0.0137944	31.0906	4.9584	0.000202565
POP4	4.41065e+07	4.2762e+07	3.84115e+07	5.26849e+07	5.69128e+07	5.26026e+07	0.0138075	0.0130856	0.0111166	0.0144513	0.0169078	0.0139538	0.0126699	0.0151043	1.19214	0.253555	0.116012
SLC12A2	2.62843e+07	2.50309e+07	2.80927e+07	3.70965e+07	3.68182e+07	3.41879e+07	0.00822828	0.00765968	0.00813025	0.0101755	0.0109381	0.00906895	0.00800607	0.0100608	1.25665	0.329582	0.0226957
SCRIB	4.77208e+07	3.64235e+07	3.8384e+07	2.76307e+07	3.18738e+07	3.73175e+07	0.014939	0.0111459	0.0111086	0.00757902	0.00946915	0.00989912	0.0123978	0.00898243	0.724516	-0.464911	0.0789919
SAFB	4.13603e+07	3.34217e+07	3.73098e+07	3.82169e+07	3.34011e+07	4.36451e+07	0.0129478	0.0102273	0.0107977	0.0104828	0.00992288	0.0115776	0.0113243	0.0106611	0.941435	-0.0870664	0.52779
AHCYL2	2.26567e+06	6.19832e+06	2.94422e+06	8.67245e+06	7.95768e+06	6.38881e+06	0.000709268	0.00189674	0.000852079	0.00237883	0.00236409	0.00169475	0.0011527	0.00214589	1.86163	0.896563	0.0854853
SDE2	1.4516e+07	1.20696e+07	1.38434e+07	1.52737e+07	1.71473e+07	1.25077e+07	0.00454423	0.00369341	0.00400639	0.00418952	0.00509418	0.00331788	0.00408134	0.00420053	1.0292	0.041527	0.844541
PSAT1	4.84743e+08	5.06711e+08	4.81071e+08	6.34694e+08	4.79411e+08	4.5547e+08	0.151749	0.155058	0.139226	0.174095	0.142425	0.120821	0.148677	0.14578	0.980514	-0.0283894	0.866793
PHGDH	1.00719e+09	1.02234e+09	1.06057e+09	1.27958e+09	1.41841e+09	1.39552e+09	0.315301	0.312847	0.306936	0.350984	0.421386	0.370187	0.311695	0.380852	1.22188	0.289098	0.0308262
SDHB	8.83021e+07	7.16345e+07	6.3452e+07	1.20641e+08	1.34714e+08	1.42142e+08	0.0276429	0.0219208	0.0183635	0.0330913	0.0400214	0.0377056	0.0226424	0.0369394	1.63143	0.706135	0.0134312
SCO2	2.57234e+07	3.77384e+07	2.66077e+07	2.82673e+07	2.93216e+07	2.92502e+07	0.00805269	0.0115483	0.00770048	0.00775363	0.00871094	0.00775912	0.00910048	0.00807456	0.887268	-0.172559	0.464062
SPCS1	3.75059e+06	3.1004e+06	2.74166e+06	2.3478e+06	4.07948e+06	3.56935e+06	0.00117412	0.000948751	0.000793458	0.000643994	0.00121194	0.000946832	0.00097211	0.000934256	0.96106	-0.057301	0.857568
SND1	6.08802e+08	5.69204e+08	6.38558e+08	5.35135e+08	5.92303e+08	5.80921e+08	0.190585	0.174182	0.184803	0.146786	0.175963	0.1541	0.18319	0.15895	0.867676	-0.204772	0.0723474
SOD2	4.27587e+07	3.68714e+07	4.04241e+07	7.1912e+07	7.76296e+07	8.13877e+07	0.0133856	0.011283	0.0116991	0.0197252	0.0230624	0.0215895	0.0121225	0.0214591	1.77018	0.823896	0.00129359
SNX2	6.32215e+07	5.81623e+07	6.07954e+07	4.59004e+07	4.80707e+07	4.57989e+07	0.0197915	0.0177982	0.0175947	0.0125903	0.014281	0.012149	0.0183948	0.0130068	0.70709	-0.500034	0.00487129
MTERF3	3.7095e+06	4.89798e+06	4.31148e+06	3.73551e+06	4.55436e+06	2.77833e+06	0.00116126	0.00149883	0.00124778	0.00102464	0.00135302	0.000737001	0.00130262	0.00103822	0.797025	-0.327303	0.266136
MTMR6	2.97387e+07	2.21653e+07	2.26579e+07	2.24e+07	1.50807e+07	1.59848e+07	0.00930969	0.00678278	0.00655736	0.00614424	0.00448022	0.00424025	0.00754994	0.0049549	0.656283	-0.607609	0.071682
NAMPT	2.32974e+08	2.46959e+08	2.66447e+08	2.26482e+08	1.51039e+08	1.45344e+08	0.0729324	0.0755715	0.0771119	0.0621232	0.0448712	0.038555	0.0752053	0.0485165	0.645121	-0.632359	0.0202344
MYO18A	3.00542e+07	3.37767e+07	3.43669e+07	3.25779e+07	3.43486e+07	3.47935e+07	0.00940846	0.010336	0.00994605	0.00893601	0.0102044	0.00922958	0.00989683	0.00945666	0.955524	-0.065636	0.400419
MYL6B	3.97593e+06	3.27781e+06	3.30925e+06	1.97749e+06	5.79784e+06	3.77146e+06	0.00124466	0.00100304	0.000957724	0.000542419	0.00172244	0.00100045	0.00106847	0.00108843	1.01868	0.026702	0.957839
NAA25	2.93298e+07	3.16668e+07	2.82882e+07	2.01298e+07	1.36986e+07	1.27351e+07	0.00918169	0.00969032	0.00818682	0.00552153	0.00406963	0.0033782	0.00901961	0.00432312	0.479303	-1.06099	0.00366597
NOTCH2	4.48715e+06	4.07422e+06	1.81206e+06	603320	386789	575134	0.0014047	0.00124675	0.000524424	0.000165489	0.000114908	0.000152564	0.00105862	0.000144321	0.136328	-2.87484	0.0280701
ZC3HC1	1.35113e+07	1.45464e+07	1.40729e+07	1.56993e+07	1.04945e+07	8.63583e+06	0.00422971	0.00445131	0.00407279	0.00430626	0.00311773	0.00229081	0.00425127	0.00323827	0.761717	-0.392673	0.163945
NFIC	1.63354e+07	1.31796e+07	1.44156e+07	6.7649e+06	5.90173e+06	6.10495e+06	0.00511378	0.00403307	0.00417197	0.00185559	0.0017533	0.00161944	0.00443961	0.00174278	0.392553	-1.34904	0.00146605
NENF	2.57474e+07	1.71063e+07	2.68055e+07	3.33874e+07	3.20193e+07	3.8704e+07	0.00806021	0.00523468	0.00775772	0.00915807	0.00951238	0.0102669	0.00701754	0.00964579	1.37453	0.458935	0.0510381
NOP10	7.23251e+06	7.7977e+06	6.986e+06	3.62549e+06	6.96737e+06	7.49577e+06	0.00226413	0.00238616	0.0020218	0.000994462	0.00206989	0.00198839	0.00222403	0.00168424	0.757293	-0.401077	0.210085
NDUFS1	2.02819e+08	1.77391e+08	1.73378e+08	2.06435e+08	2.0575e+08	2.37641e+08	0.0634923	0.0542832	0.0501769	0.0566244	0.0611247	0.0630384	0.0559841	0.0602625	1.07642	0.106243	0.383171
NOP56	2.53622e+08	2.75857e+08	2.24482e+08	2.86855e+08	3.31202e+08	2.78847e+08	0.0793963	0.0844147	0.0649668	0.0786833	0.0983944	0.073969	0.0762593	0.0836822	1.09734	0.134009	0.477546
NME7	5.59555e+06	3.78138e+06	4.81567e+06	5.93295e+06	8.71364e+06	6.29488e+06	0.00175168	0.00115714	0.00139369	0.00162739	0.00258867	0.00166983	0.00143417	0.00196196	1.36801	0.452081	0.214483
SMPD4	2.9056e+07	2.74374e+07	2.50457e+07	2.14568e+07	2.96423e+07	2.39505e+07	0.00909596	0.0083961	0.00724842	0.00588552	0.00880622	0.0063533	0.00824682	0.00701502	0.850632	-0.233392	0.30732
NOC2L	3.70211e+07	3.67074e+07	3.37606e+07	2.99495e+07	3.03027e+07	2.61436e+07	0.0115894	0.0112328	0.00977058	0.00821507	0.00900242	0.00693504	0.0108643	0.00805084	0.741039	-0.432379	0.0265204
NUP58	4.11326e+06	4.00506e+06	4.17001e+06	1.5314e+07	1.69865e+07	1.71391e+07	0.00128765	0.00122558	0.00120683	0.00420058	0.0050464	0.00454646	0.00124002	0.00459781	3.70784	1.89058	0.000168776
NUP35	2.14636e+07	2.14758e+07	2.02281e+07	2.42813e+07	2.5037e+07	2.30627e+07	0.00671916	0.00657177	0.00585418	0.00666028	0.00743806	0.00611779	0.0063817	0.00673871	1.05594	0.078531	0.48728
PARL	1.56118e+07	1.30451e+07	1.19147e+07	8.42018e+06	1.02884e+07	1.15445e+07	0.00488727	0.0039919	0.00344821	0.00230963	0.00305651	0.00306239	0.00410913	0.00280951	0.683724	-0.548513	0.0563166
PHLDA2	2.75719e+06	1.14582e+06	1.79574e+06	3.4538e+06	3.57937e+06	3.86636e+06	0.000863137	0.000350631	0.000519701	0.000947367	0.00106337	0.00102562	0.000577823	0.00101212	1.75161	0.808679	0.048355
POMT1	1.57889e+06	1.67332e+06	1.04086e+06	230649	833216	811808	0.00049427	0.000512052	0.000301232	6.32662e-05	0.000247534	0.000215346	0.000435851	0.000175382	0.40239	-1.31333	0.0418895
PFN1	8.68404e+08	9.10041e+08	1.00762e+09	7.49191e+08	6.42411e+08	6.5122e+08	0.271853	0.278481	0.291613	0.205501	0.190849	0.172748	0.280649	0.189699	0.67593	-0.565053	0.00121299
RNF25	1.51565e+06	218967	911412	1.90639e+06	2.55516e+06	2.66435e+06	0.000474472	6.70057e-05	0.00026377	0.000522917	0.000759094	0.000706765	0.000268416	0.000662925	2.46977	1.30438	0.0457287
ROGDI	1.2446e+06	584120	671183	1.40011e+06	1.84513e+06	1.71161e+06	0.000389622	0.000178746	0.000194246	0.000384047	0.000548156	0.000454034	0.000254204	0.000462079	1.81775	0.862151	0.0661356
MRPL44	5.5517e+07	5.6466e+07	5.11241e+07	8.44194e+07	7.91793e+07	7.99232e+07	0.0173796	0.0172791	0.0147957	0.023156	0.0235228	0.021201	0.0164848	0.0226266	1.37257	0.456884	0.00522343
RPP21	1.02049e+06	1.58141e+06	1.20295e+06	4.18409e+06	1.38892e+06	4.38423e+06	0.000319464	0.000483926	0.000348142	0.00114768	0.000412624	0.001163	0.000383844	0.000907768	2.36494	1.2418	0.106882
RWDD4	2.86454e+06	2.78135e+06	2.67393e+06	1.19405e+06	1.15273e+06	1.39173e+06	0.000896743	0.000851119	0.000773857	0.000327525	0.000342458	0.00036918	0.000840573	0.000346387	0.412085	-1.27899	0.000199197
SLC22A18	4.23877e+06	4.05252e+06	5.03077e+06	2.80751e+06	4.39591e+06	2.23398e+06	0.00132694	0.00124011	0.00145594	0.000770092	0.00130595	0.000592602	0.001341	0.000889548	0.663347	-0.592164	0.113383
SCARB1	3.33136e+07	4.22453e+07	3.72914e+07	4.41534e+07	4.0805e+07	3.49181e+07	0.0104288	0.0129274	0.0107924	0.0121112	0.0121225	0.00926264	0.0113829	0.0111654	0.980895	-0.0278289	0.868242
SCAF4	4.23344e+06	2.73076e+06	3.67374e+06	1.95243e+06	2.41016e+06	2.17209e+06	0.00132528	0.000835636	0.00106321	0.000535546	0.000716016	0.000576184	0.00107471	0.000609249	0.566898	-0.81884	0.0373227
SCAMP4	3.09793e+07	3.05461e+07	3.23111e+07	1.06581e+07	1.1848e+07	1.00221e+07	0.00969807	0.00934737	0.00935108	0.00292349	0.00351984	0.00265853	0.00946551	0.00303395	0.320527	-1.64148	2.1281e-05
SDF2L1	2.18751e+07	2.26802e+07	2.78954e+07	2.86365e+07	2.59986e+07	3.73238e+07	0.00684799	0.00694034	0.00807314	0.0078549	0.00772375	0.0099008	0.00728715	0.00849315	1.1655	0.220944	0.209577
SEPTIN9	1.45667e+08	1.29988e+08	1.36812e+08	9.771e+07	1.06449e+08	9.13606e+07	0.045601	0.0397774	0.0395945	0.0268015	0.0316241	0.024235	0.0416576	0.0275535	0.661428	-0.596343	0.00855649
PGK1	1.57903e+09	1.39841e+09	1.49181e+09	1.61988e+09	1.43094e+09	1.40775e+09	0.494315	0.427925	0.431741	0.444329	0.425107	0.37343	0.451327	0.414289	0.917935	-0.123537	0.287137
PHF23	2.40305e+06	3.29791e+06	2.33866e+06	3.35523e+06	2.59242e+06	2.81833e+06	0.000752273	0.00100919	0.000676827	0.000920329	0.000770163	0.000747612	0.000812763	0.000812701	0.999924	-0.000109505	0.999595
PSMC4	1.85594e+08	2.10011e+08	2.16315e+08	1.12352e+08	9.26705e+07	1.2234e+08	0.0581	0.0642653	0.0626031	0.0308179	0.0275308	0.0324528	0.0616561	0.0302672	0.490903	-1.02649	0.000179334
PIGU	5.20444e+06	6.42568e+06	5.73919e+06	6.10605e+06	9.17084e+06	5.32229e+06	0.00162925	0.00196631	0.00166097	0.00167487	0.0027245	0.00141183	0.00175218	0.00193707	1.10552	0.144727	0.679079
PPM1A	4.24577e+07	5.18241e+07	6.06822e+07	3.81945e+07	4.34413e+07	4.61997e+07	0.0132914	0.0158586	0.0175619	0.0104766	0.0129057	0.0122553	0.0155706	0.0118792	0.762923	-0.390391	0.0621604
PSMB3	9.10022e+07	1.04145e+08	1.00633e+08	1.16362e+08	9.54623e+07	1.06953e+08	0.0284882	0.0318693	0.0291239	0.0319179	0.0283602	0.0283711	0.0298271	0.0295497	0.9907	-0.01348	0.868693
PPIL3	1.06894e+08	1.30485e+08	1.25059e+08	5.9236e+07	6.02253e+07	6.75219e+07	0.033463	0.0399297	0.036193	0.0162483	0.0178919	0.0179114	0.0365286	0.0173505	0.474985	-1.07405	0.000603731
PTDSS2	8.16138e+06	9.22143e+06	2.44708e+06	3.80376e+06	4.27463e+06	1.09924e+07	0.00255491	0.00282184	0.000708205	0.00104336	0.00126992	0.00291592	0.00202832	0.00174307	0.859364	-0.218659	0.764296
PSMD4	8.57282e+07	7.87089e+07	9.08847e+07	7.74044e+07	7.22842e+07	8.3178e+07	0.0268372	0.0240856	0.0263027	0.0212318	0.0214744	0.0220644	0.0257418	0.0215902	0.83872	-0.253739	0.00911022
PSMG3	3.02286e+07	3.19003e+07	2.969e+07	1.85105e+07	2.03981e+07	1.63795e+07	0.00946303	0.00976179	0.00859251	0.00507737	0.00605992	0.00434495	0.00927244	0.00516075	0.556568	-0.84537	0.00249621
RBM26	4.25819e+07	4.23657e+07	4.62225e+07	4.33295e+07	3.71566e+07	3.9426e+07	0.0133302	0.0129643	0.0133772	0.0118852	0.0110386	0.0104584	0.0132239	0.0111274	0.841461	-0.249031	0.00847922
RAP1B	1.16742e+07	1.34437e+07	1.60621e+07	1.77668e+07	1.94378e+07	1.73102e+07	0.00365461	0.00411389	0.00464849	0.00487337	0.00577463	0.00459183	0.004139	0.00507994	1.22734	0.29553	0.109114
RAP1A	7.28456e+07	6.25756e+07	7.238e+07	8.19584e+07	9.70439e+07	8.01991e+07	0.0228043	0.0191487	0.0209473	0.0224809	0.0288301	0.0212742	0.0209668	0.0241951	1.15397	0.206609	0.277454
IK	7.77817e+07	1.40513e+08	1.46518e+08	1.41852e+08	1.26045e+08	1.47352e+08	0.0243495	0.0429982	0.0424036	0.0389097	0.0374458	0.0390878	0.0365838	0.0384811	1.05186	0.0729458	0.772798
RGL2	583521	510663	549988	903220	799079	325203	0.000182671	0.000156267	0.000159171	0.00024775	0.000237393	8.62657e-05	0.000166036	0.00019047	1.14716	0.198061	0.667902
RPL32	1.35704e+08	1.38069e+08	1.40321e+08	9.59522e+07	8.60514e+07	9.8537e+07	0.0424822	0.0422505	0.0406099	0.0263194	0.0255644	0.0261387	0.0417809	0.0260075	0.622474	-0.683914	1.52734e-05
POLR2G	9.80731e+06	1.25296e+07	1.13459e+07	1.02538e+07	1.02536e+07	6.95739e+06	0.00307017	0.00383417	0.00328358	0.00281259	0.00304617	0.00184557	0.00339597	0.00256811	0.756222	-0.403118	0.127986
RPS19	2.06775e+08	1.86198e+08	2.5111e+08	2.76717e+08	2.76421e+08	2.77385e+08	0.0647309	0.0569783	0.0726732	0.0759025	0.08212	0.0735814	0.0647941	0.0772013	1.19149	0.252761	0.075445
MRPS17	1.70248e+07	1.95874e+07	2.14908e+07	1.55676e+07	1.5544e+07	2.07488e+07	0.00532962	0.00599391	0.00621961	0.00427014	0.00461786	0.00550397	0.00584771	0.00479733	0.820377	-0.285642	0.0817812
MRPS16	4.58486e+07	4.02419e+07	4.16446e+07	3.0901e+07	3.13832e+07	2.94478e+07	0.0143529	0.0123144	0.0120523	0.00847606	0.00932341	0.00781156	0.0129065	0.00853701	0.66145	-0.596296	0.0067489
MRPS7	4.82458e+07	5.13764e+07	4.56846e+07	4.71417e+07	4.11197e+07	4.12206e+07	0.0151033	0.0157216	0.0132215	0.0129308	0.012216	0.0109345	0.0146821	0.0120271	0.819165	-0.287775	0.0493628
MRPS10	9.15613e+06	8.41599e+06	7.54685e+06	9.14878e+06	9.38977e+06	9.3321e+06	0.00286632	0.00257537	0.00218412	0.00250948	0.00278954	0.0024755	0.00254194	0.00259151	1.0195	0.0278646	0.833711
SAT2	1.87495e+07	1.91863e+07	1.91713e+07	1.41279e+07	1.78558e+07	1.74213e+07	0.00586952	0.00587119	0.00554833	0.00387525	0.00530465	0.00462131	0.00576301	0.0046004	0.798263	-0.325063	0.0526618
SEC61A1	9.13107e+07	1.02902e+08	9.80141e+07	1.15314e+08	1.41626e+08	1.22303e+08	0.0285848	0.0314888	0.028366	0.0316301	0.0420746	0.032443	0.0294799	0.0353826	1.20023	0.263309	0.167165
PNKD	9.75488e+06	7.78301e+06	1.01706e+07	8.74534e+06	1.02506e+07	1.12001e+07	0.00305376	0.00238167	0.00294344	0.00239882	0.00304529	0.00297104	0.00279296	0.00280505	1.00433	0.00623206	0.968911
PPOX	2.9957e+07	2.83341e+07	2.69389e+07	2.93778e+07	3.19911e+07	2.30882e+07	0.00937802	0.00867049	0.00779633	0.00805824	0.00950402	0.00612454	0.00861495	0.0078956	0.9165	-0.125793	0.542017
PPME1	5.40267e+07	4.91062e+07	5.29848e+07	5.32185e+07	4.5924e+07	4.72951e+07	0.016913	0.0150269	0.0153342	0.0145977	0.0136432	0.0125459	0.0157581	0.0135956	0.862771	-0.212951	0.0601663
PPIL2	1.54715e+07	9.13407e+06	7.6862e+06	5.40774e+06	4.61615e+06	6.36579e+06	0.00484335	0.00279511	0.00222445	0.00148333	0.00137138	0.00168864	0.00328764	0.00151445	0.46065	-1.11826	0.0911131
QKI	6.97953e+06	6.09278e+06	7.52894e+06	3.07085e+06	3.69858e+06	4.39957e+06	0.00218494	0.00186444	0.00217893	0.000842324	0.00109879	0.00116706	0.00207611	0.00103606	0.499039	-1.00278	0.00199149
RABL6	7.8132e+06	7.18149e+06	7.09885e+06	9.93231e+06	7.33669e+06	7.6391e+06	0.00244592	0.0021976	0.00205446	0.0027244	0.00217961	0.00202641	0.00223266	0.00231014	1.0347	0.0492162	0.763655
RCOR3	3.48694e+06	2.07694e+06	1.76688e+06	1.81204e+07	8.30929e+06	9.06012e+06	0.00109158	0.000635562	0.000511348	0.00497037	0.00246855	0.00240336	0.000746164	0.00328076	4.39683	2.13646	0.0425508
RCC1L	1.73247e+07	1.98086e+07	2.21251e+07	1.30496e+07	1.13937e+07	1.33199e+07	0.00542349	0.00606162	0.00640318	0.00357945	0.00338488	0.00353335	0.00596276	0.00349923	0.586846	-0.768946	0.00109579
RBBP7	2.13437e+08	1.94972e+08	1.90645e+08	9.62967e+07	1.16971e+08	1.1189e+08	0.0668163	0.0596633	0.0551741	0.0264139	0.0347502	0.0296809	0.0605512	0.0302816	0.500099	-0.999713	0.00190944
CHM	1.05115e+07	1.1015e+07	1.26947e+07	8.97161e+06	6.92671e+06	6.79256e+06	0.00329062	0.00337068	0.00367395	0.00246088	0.00205781	0.00180185	0.00344508	0.00210685	0.611552	-0.709454	0.00397994
RIOK3	1.13688e+07	1.34474e+07	1.80926e+07	1.17646e+07	6.61175e+06	6.14387e+06	0.00355901	0.00411502	0.00523614	0.003227	0.00196424	0.00162977	0.00430339	0.00227367	0.528344	-0.92045	0.0428029
REEP3	3.15086e+06	2.75185e+06	2.38284e+06	8.39023e+06	9.01958e+06	5.65772e+06	0.000986374	0.000842092	0.000689611	0.00230141	0.00267956	0.00150081	0.000839359	0.0021606	2.5741	1.36407	0.0209871
RAB11FIP5	1.14364e+06	913873	1.04893e+06	280652	160927	190024	0.000358017	0.000279653	0.000303569	7.69821e-05	4.78088e-05	5.04073e-05	0.000313746	5.83994e-05	0.186136	-2.42557	0.000517
RPL3	5.01511e+08	5.63909e+08	5.45993e+08	6.32134e+08	6.35663e+08	5.88333e+08	0.156998	0.172561	0.158015	0.173392	0.188845	0.156066	0.162524	0.172768	1.06302	0.0881754	0.393403
RPS16	4.74902e+08	4.67212e+08	3.80288e+08	3.42631e+08	3.80316e+08	2.84758e+08	0.148668	0.142971	0.110058	0.0939826	0.112985	0.0755371	0.133899	0.0941684	0.703279	-0.507832	0.0699839
STK11IP	2.14827e+06	2.95482e+06	3.41605e+06	4.92856e+06	3.31834e+06	2.87519e+06	0.000672516	0.000904202	0.000988633	0.00135189	0.000985821	0.000762694	0.000855117	0.00103347	1.20857	0.2733	0.414378
SLC15A4	131562	75506.1	138382	649686	436725	574568	4.11855e-05	2.31055e-05	4.00487e-05	0.000178207	0.000129744	0.000152414	3.47799e-05	0.000153455	4.41217	2.14149	0.00144189
MRPS14	8.38409e+06	6.88941e+06	7.5244e+06	4.86908e+06	4.61181e+06	1.01239e+07	0.00262464	0.00210822	0.00217762	0.00133557	0.00137009	0.00268554	0.00230349	0.00179707	0.780148	-0.35818	0.344526
SLC39A1	340334	322066	339744	523868	297229	333877	0.000106541	9.8555e-05	9.83244e-05	0.000143695	8.83017e-05	8.85668e-05	0.00010114	0.000106855	1.0565	0.0792914	0.77421
PDLIM1	2.05716e+07	1.62511e+07	2.21643e+07	3.72616e+07	3.46125e+07	4.27662e+07	0.00643992	0.00497297	0.00641452	0.0102207	0.0102828	0.0113445	0.00594247	0.010616	1.78646	0.837107	0.00152777
PPP6R2	4.98083e+06	3.96098e+06	3.61264e+06	4.87851e+06	4.52808e+06	7.82521e+06	0.00155925	0.0012121	0.00104553	0.00133816	0.00134521	0.00207578	0.00127229	0.00158638	1.24687	0.318314	0.336317
NUP210	3.27961e+08	3.04095e+08	3.06202e+08	3.67659e+08	3.96873e+08	3.48876e+08	0.102668	0.0930556	0.0886173	0.100848	0.117904	0.0925454	0.0947803	0.103766	1.0948	0.13067	0.352035
ACP6	4.10589e+06	3.70321e+06	3.89338e+06	4.23704e+06	4.39448e+06	2.90365e+06	0.00128535	0.00113322	0.00112677	0.00116221	0.00130553	0.000770244	0.00118178	0.00107933	0.913306	-0.13083	0.575272
PLEC	8.78515e+08	8.22302e+08	9.32158e+08	6.2938e+08	6.35746e+08	6.80084e+08	0.275019	0.251632	0.269774	0.172637	0.188869	0.180404	0.265475	0.180637	0.68043	-0.555482	0.000564963
PTCD2	5.10704e+06	3.8204e+06	3.00768e+06	808555	740258	1.47716e+06	0.00159876	0.00116908	0.000870447	0.000221784	0.000219918	0.000391843	0.00121276	0.000277849	0.229104	-2.12592	0.0129457
PTGR1	7.36246e+07	8.72643e+07	7.38936e+07	6.81596e+07	5.18835e+07	4.22604e+07	0.0230481	0.0267036	0.0213854	0.018696	0.0154137	0.0112103	0.0237124	0.0151067	0.637079	-0.650455	0.0324033
PSME3	1.2173e+08	1.4018e+08	1.28778e+08	1.40137e+08	1.37873e+08	1.37478e+08	0.0381076	0.0428963	0.0372693	0.0384392	0.0409598	0.0364685	0.0394244	0.0386225	0.97966	-0.029647	0.731871
RCN1	1.73926e+08	1.36898e+08	1.67387e+08	1.93123e+08	2.03535e+08	2.45465e+08	0.0544473	0.0418921	0.0484431	0.0529729	0.0604669	0.0651139	0.0482608	0.0595179	1.23325	0.302471	0.0903538
RBM6	8.74572e+06	7.44598e+06	6.17105e+06	3.85355e+06	4.61444e+06	2.98927e+06	0.00273784	0.00227854	0.00178595	0.00105702	0.00137087	0.000792957	0.00226744	0.00107362	0.473492	-1.07859	0.0206197
RBBP9	1.47166e+07	1.3289e+07	1.24726e+07	9.50122e+06	1.02878e+07	8.59987e+06	0.00460701	0.00406654	0.00360967	0.00260615	0.00305632	0.00228127	0.00409441	0.00264791	0.646714	-0.628799	0.0167093
RABGAP1L	5.50494e+06	5.69653e+06	813281	4.61539e+06	4.81778e+06	3.81443e+06	0.00172332	0.00174319	0.00023537	0.00126599	0.00143128	0.00101184	0.00123396	0.00123637	1.00195	0.00281716	0.996481
RAB13	4.41307e+07	3.85827e+07	3.27247e+07	3.4116e+07	3.85461e+07	4.1343e+07	0.0138151	0.0118067	0.00947079	0.0093579	0.0114514	0.010967	0.0116975	0.0105921	0.905499	-0.143215	0.475622
KRAS	9.71612e+06	8.19453e+06	9.18692e+06	4.67329e+06	3.29422e+07	4.96999e+06	0.00304163	0.0025076	0.00265877	0.00128187	0.00978656	0.00131838	0.002736	0.00412893	1.50912	0.593703	0.648736
RAB2A	6.94228e+07	8.00906e+07	8.60215e+07	8.26248e+07	9.02919e+07	7.678e+07	0.0217328	0.0245084	0.0248953	0.0226637	0.0268242	0.0203673	0.0237122	0.0232851	0.981988	-0.0262228	0.851274
RPAIN	7.45476e+06	6.22184e+06	6.12458e+06	4.65594e+06	3.71562e+06	4.41817e+06	0.00233371	0.00190394	0.0017725	0.00127711	0.00110385	0.001172	0.00200338	0.00118432	0.591159	-0.758381	0.00978706
RMDN3	3.84309e+07	4.22265e+07	4.3132e+07	4.91633e+07	4.57023e+07	3.96151e+07	0.0120308	0.0129217	0.0124827	0.0134853	0.0135774	0.0105086	0.0124784	0.0125238	1.00364	0.00523723	0.967293
POLR2L	1.73021e+06	1.0585e+06	907967	4.53373e+06	3.69444e+06	5.4832e+06	0.00054164	0.00032391	0.000262773	0.00124359	0.00109756	0.00145452	0.000376108	0.00126522	3.36399	1.75017	0.00266089
POLR2I	7.29756e+06	8.95942e+06	9.12083e+06	2.89586e+06	1.71189e+06	5.49748e+06	0.0022845	0.00274166	0.00263964	0.000794325	0.000508574	0.0014583	0.00255527	0.000920401	0.360197	-1.47314	0.00645624
RPS11	2.68212e+08	2.89968e+08	2.64707e+08	2.47786e+08	2.67613e+08	2.63448e+08	0.0839635	0.0887329	0.0766082	0.0679669	0.0795032	0.0698842	0.0831015	0.0724514	0.871842	-0.197861	0.101042
SLC22A5	1.56416e+07	1.90495e+07	1.67014e+07	1.19075e+07	1.02387e+07	1.01358e+07	0.00489661	0.00582933	0.00483352	0.00326619	0.00304176	0.00268871	0.00518649	0.00299889	0.578212	-0.79033	0.00382708
SLC25A35	703091	530691	730757	375658	272802	341109	0.000220102	0.000162396	0.000211487	0.000103042	8.10449e-05	9.04851e-05	0.000197995	9.15239e-05	0.462254	-1.11324	0.00504507
MRPS26	3.20197e+07	2.71317e+07	2.86071e+07	2.49712e+07	2.93254e+07	3.25846e+07	0.0100237	0.00830254	0.00827911	0.00684953	0.00871209	0.00864365	0.00886846	0.00806842	0.909788	-0.136398	0.394789
MRPS28	2.95846e+07	3.23031e+07	3.33954e+07	2.30255e+07	1.6721e+07	2.26644e+07	0.00926146	0.00988505	0.00966488	0.00631581	0.00496752	0.00601214	0.00960379	0.00576516	0.6003	-0.736244	0.0010128
PDP1	2.53928e+07	1.44992e+07	1.1882e+07	2.38232e+07	2.07892e+07	2.2319e+07	0.00794919	0.0044369	0.00343873	0.00653464	0.00617611	0.0059205	0.00527494	0.00621042	1.17734	0.235535	0.534856
PRUNE1	1.60956e+07	1.478e+07	1.38659e+07	6.75664e+06	9.68037e+06	5.87087e+06	0.0050387	0.00452282	0.00401289	0.00185333	0.00287587	0.00155735	0.00452481	0.00209552	0.463117	-1.11055	0.00812707
PRXL2A	4.84675e+06	3.66534e+06	3.20051e+06	229978	322452	210576	0.00151727	0.00112163	0.000926253	6.30822e-05	9.5795e-05	5.58591e-05	0.00118838	7.15787e-05	0.060232	-4.05333	0.00304667
RAB8A	3.20979e+07	3.42882e+07	3.51352e+07	3.27451e+07	3.11008e+07	2.96402e+07	0.0100482	0.0104925	0.0101684	0.00898189	0.00923951	0.00786259	0.0102364	0.00869466	0.849389	-0.235502	0.0253425
RAB4A	4.29139e+07	3.53753e+07	4.36336e+07	2.99673e+07	3.39169e+07	2.88208e+07	0.0134342	0.0108252	0.0126279	0.00821995	0.0100761	0.00764524	0.0122957	0.0086471	0.70326	-0.50787	0.0265846
ARHGAP8	1.39091e+06	1.03799e+06	1.32695e+06	306580	729198	283954	0.000435424	0.000317633	0.00038403	8.4094e-05	0.000216632	7.53238e-05	0.000379029	0.00012535	0.330713	-1.59635	0.0112601
RPL24	1.92091e+08	2.04212e+08	1.52955e+08	2.39873e+08	2.51394e+08	1.98199e+08	0.0601339	0.0624908	0.0442665	0.0657964	0.074685	0.0525757	0.0556304	0.0643524	1.15678	0.21012	0.367981
RRP1B	3.86853e+07	3.77513e+07	3.34874e+07	1.94845e+07	2.03672e+07	2.41194e+07	0.0121104	0.0115522	0.0096915	0.00534454	0.00605076	0.00639809	0.011118	0.00593113	0.533469	-0.906525	0.0028398
RPS17	1.45384e+08	1.63862e+08	1.82479e+08	1.6257e+08	1.50233e+08	1.87665e+08	0.0455122	0.0501432	0.0528109	0.0445923	0.0446316	0.0497814	0.0494888	0.0463351	0.936275	-0.0949958	0.31409
RPS15	1.78579e+08	1.74362e+08	1.6594e+08	1.46849e+08	9.17258e+07	1.84718e+08	0.0559041	0.0533562	0.0480243	0.0402801	0.0272502	0.0489997	0.0524282	0.0388433	0.740886	-0.432676	0.11378
RPS3	7.96727e+08	8.12681e+08	7.68795e+08	6.23694e+08	6.32166e+08	5.50713e+08	0.249415	0.248688	0.222495	0.171077	0.187806	0.146086	0.240199	0.168323	0.700764	-0.512999	0.00872364
SRRM1	5.35137e+06	4.51439e+06	6.51011e+06	7.57583e+06	7.47876e+06	7.20589e+06	0.00167524	0.00138144	0.00188408	0.00207803	0.00222181	0.00191149	0.00164692	0.00207044	1.25716	0.330169	0.0686125
U2SURP	1.05834e+08	7.69644e+07	7.27178e+07	5.85381e+07	5.88725e+07	6.25985e+07	0.0331313	0.0235518	0.0210451	0.0160568	0.01749	0.0166054	0.0259094	0.0167174	0.645225	-0.632126	0.0682056
SRRM2	2.28816e+07	2.08841e+07	2.49374e+07	4.94847e+07	4.56212e+07	5.14765e+07	0.00716307	0.00639073	0.00721707	0.0135735	0.0135533	0.0136551	0.00692362	0.0135939	1.96342	0.973366	1.5632e-05
SPRYD4	7.28309e+07	8.01526e+07	7.8632e+07	9.04228e+07	9.94474e+07	1.01303e+08	0.0227997	0.0245274	0.0227567	0.0248027	0.0295441	0.0268723	0.0233613	0.027073	1.15889	0.212739	0.0675456
RPS26	3.88012e+07	4.03875e+07	5.00878e+07	2.43333e+07	4.22833e+07	3.68789e+07	0.0121467	0.0123589	0.0144958	0.00667456	0.0125617	0.00978277	0.0130005	0.009673	0.74405	-0.426529	0.147875
SLC29A1	4.08985e+06	3.43365e+06	2.68359e+06	9.14162e+06	6.90945e+06	7.41559e+06	0.00128033	0.00105073	0.000776651	0.00250752	0.00205268	0.00196712	0.0010359	0.00217577	2.10037	1.07064	0.0068258
MICOS10	1.15674e+06	1.56712e+06	1.25563e+06	1.04953e+06	1.4634e+06	1.03415e+06	0.000362118	0.000479552	0.000363388	0.000287883	0.00043475	0.000274327	0.000401686	0.00033232	0.827314	-0.273494	0.342411
MTMR14	1.5598e+06	1.49185e+06	2.2003e+06	1.43578e+06	1.44523e+06	1.21894e+06	0.000488295	0.000456519	0.000636785	0.000393829	0.000429353	0.000323345	0.0005272	0.000382176	0.724916	-0.464114	0.0850742
OGFOD3	3.43183e+06	3.8183e+06	4.43362e+06	2.396e+06	3.79389e+06	4.2677e+06	0.00107433	0.00116843	0.00128312	0.000657215	0.0011271	0.00113208	0.0011753	0.000972133	0.827139	-0.273799	0.294719
PALM	4.42087e+06	4.29976e+06	3.84889e+06	2.11401e+06	2.26101e+06	1.39408e+06	0.00138395	0.00131577	0.0011139	0.000579865	0.000671707	0.000369805	0.00127121	0.000540459	0.425155	-1.23394	0.00375118
PAFAH1B3	1.14477e+08	1.03029e+08	1.18764e+08	8.87461e+07	8.54871e+07	9.80179e+07	0.0358369	0.0315278	0.0343712	0.0243428	0.0253968	0.026001	0.033912	0.0252468	0.744482	-0.425692	0.00306617
THAP12	825301	460824	410021	1.1556e+06	157415	130283	0.00025836	0.000141016	0.000118663	0.000316977	4.67652e-05	3.45599e-05	0.00017268	0.000132767	0.768864	-0.379199	0.715122
RABEP1	2.75426e+07	3.02553e+07	3.15732e+07	4.13361e+07	3.2543e+07	2.87721e+07	0.00862218	0.00925838	0.00913753	0.0113384	0.00966797	0.00763231	0.00900603	0.00954621	1.05998	0.0840369	0.645944
RAB11B	1.67095e+08	1.7652e+08	2.20606e+08	1.37967e+08	1.53778e+08	1.37429e+08	0.0523089	0.0540168	0.063845	0.037844	0.0456849	0.0364554	0.0567236	0.0399948	0.705082	-0.504137	0.0220573
RABGAP1L	4.93551e+06	5.52359e+06	5.84041e+06	4.33782e+06	3.34904e+06	1.56067e+06	0.00154506	0.00169027	0.00169026	0.00118985	0.000994943	0.000413996	0.00164186	0.000866263	0.52761	-0.922456	0.0311162
RSRC1	408245	384142		630658	664837	592648	0.000127801	0.000117551	0	0.000172987	0.000197512	0.00015721	8.17839e-05	0.000175903	2.15083	1.10489	0.0919152
GRHL2	5.39176e+07	3.73742e+07	4.16372e+07	2.57221e+07	3.95268e+07	4.99943e+07	0.0168789	0.0114368	0.0120501	0.0070555	0.0117427	0.0132619	0.0134553	0.0106867	0.794239	-0.332355	0.33694
HMGN5	620954	259498	737273	9.05479e+06	6.31769e+06	7.50346e+06	0.000194389	7.94086e-05	0.000213373	0.0024837	0.00187688	0.00199043	0.00016239	0.002117	13.0365	3.70449	0.000512874
HMOX2	4.82913e+07	4.77151e+07	5.05775e+07	2.87869e+07	2.11909e+07	3.56825e+07	0.0151176	0.0146012	0.0146375	0.00789616	0.00629544	0.0094654	0.0147854	0.00788567	0.53334	-0.906872	0.00176232
HPF1	8.21474e+06	7.39812e+06	6.7619e+06	1.13223e+07	1.96261e+07	1.72719e+07	0.00257162	0.00226389	0.00195695	0.00310568	0.00583057	0.00458166	0.00226415	0.00450597	1.99014	0.992868	0.0499683
IAH1	3.39705e+07	4.01102e+07	3.58683e+07	3.82669e+07	2.62965e+07	3.36341e+07	0.0106345	0.0122741	0.0103806	0.0104965	0.00781223	0.00892203	0.0110964	0.00907692	0.818008	-0.289814	0.108128
HPS6	9.7299e+06	9.18138e+06	1.07502e+07	4.88334e+06	7.34383e+06	7.04115e+06	0.00304594	0.00280958	0.00311118	0.00133948	0.00218173	0.00186779	0.0029889	0.00179633	0.601001	-0.734561	0.0104402
ICMT	3.15252e+06	2.99854e+06	1.99242e+06	2.28868e+06	2.56261e+06	2.4048e+06	0.000986894	0.000917579	0.000576623	0.000627777	0.000761309	0.000637915	0.000827032	0.000675667	0.816978	-0.291631	0.32136
IRAK1	4.50825e+06	4.26944e+06	5.67062e+06	1.7062e+06	1.48809e+06	1.59911e+06	0.0014113	0.00130649	0.00164112	0.000468004	0.000442086	0.000424193	0.00145297	0.000444761	0.306105	-1.7079	0.000536866
KNL1	1.16218e+07	1.2407e+07	1.38814e+07	2.21798e+07	2.00013e+07	2.12055e+07	0.00363819	0.00379664	0.00401738	0.00608385	0.00594205	0.00562512	0.0038174	0.00588367	1.54128	0.624126	0.000291726
MTO1	4.97059e+06	3.57409e+06	4.56715e+06	4.08497e+07	3.43544e+07	3.20259e+07	0.00155604	0.0010937	0.00132177	0.0112049	0.0102061	0.00849544	0.00132384	0.00996882	7.53025	2.9127	0.000420621
NUP85	4.42361e+07	4.12542e+07	3.8084e+07	2.98489e+07	4.17265e+07	4.06784e+07	0.0138481	0.0126241	0.0110218	0.00818745	0.0123962	0.0107907	0.012498	0.0104581	0.836783	-0.257075	0.238663
PXN	8.04853e+06	7.43869e+06	7.78046e+06	3.74173e+06	2.94253e+06	3.8348e+06	0.00251959	0.00227631	0.00225173	0.00102635	0.000874174	0.00101725	0.00234921	0.000972589	0.414007	-1.27227	0.000153089
P2RX4	3.62403e+06	3.3232e+06	4.4177e+06	3.80896e+06	3.95965e+06	3.11111e+06	0.0011345	0.00101693	0.00127852	0.00104478	0.00117634	0.000825277	0.00114332	0.00101547	0.888178	-0.171079	0.372083
PTGES2	9.47513e+07	9.64622e+07	8.32205e+07	1.01979e+08	1.09119e+08	1.03442e+08	0.0296619	0.0295183	0.0240847	0.0279726	0.0324173	0.0274398	0.0277549	0.0292766	1.05482	0.0770013	0.563709
PEX3	2.20116e+07	2.20118e+07	2.33643e+07	2.07912e+07	2.50137e+07	2.07272e+07	0.00689071	0.0067358	0.00676179	0.00570298	0.00743115	0.00549825	0.0067961	0.00621079	0.913876	-0.12993	0.395064
PEA15	4.38547e+07	4.41714e+07	4.89591e+07	4.44106e+07	3.75599e+07	6.32131e+07	0.0137287	0.0135168	0.0141691	0.0121817	0.0111584	0.0167684	0.0138049	0.0133695	0.968461	-0.0462348	0.814278
PPP2CA	2.30074e+08	2.2711e+08	2.33941e+08	1.77312e+08	1.68699e+08	1.36859e+08	0.0720247	0.0694977	0.0677044	0.0486361	0.0501175	0.0363042	0.0697422	0.0450192	0.645509	-0.631491	0.0055853
PLPBP	1.91979e+07	2.02688e+07	2.46005e+07	1.87141e+07	1.68636e+07	1.94613e+07	0.0060099	0.00620243	0.00711958	0.00513322	0.00500989	0.00516244	0.00644397	0.00510185	0.791725	-0.336929	0.0177766
POGZ	2.33405e+07	2.32122e+07	2.15736e+07	1.37657e+07	1.54121e+07	1.65049e+07	0.00730674	0.00710313	0.00624357	0.0037759	0.00457867	0.00437822	0.00688448	0.00424427	0.616497	-0.697833	0.00286887
PLD3	3.66922e+07	3.38316e+07	3.09031e+07	4.4366e+07	3.93038e+07	3.76055e+07	0.0114865	0.0103528	0.00894358	0.0121694	0.0116765	0.00997552	0.0102609	0.0112738	1.09871	0.135813	0.364644
GRHPR	1.70506e+08	2.07896e+08	2.03265e+08	1.51218e+08	1.64644e+08	1.45213e+08	0.0533767	0.0636181	0.0588265	0.0414787	0.0489128	0.0385203	0.0586071	0.0429706	0.733198	-0.447725	0.0216893
H1-0	2.86232e+07	2.32496e+07	1.56362e+07	5.24848e+07	6.58485e+07	5.15855e+07	0.00896049	0.00711458	0.00452522	0.0143964	0.0195625	0.013684	0.00686676	0.0158809	2.31273	1.20959	0.0161664
KYAT3	2.61573e+07	4.71164e+07	4.07517e+07	2.48149e+07	1.97569e+07	2.1001e+07	0.00818852	0.014418	0.0117939	0.00680665	0.00586944	0.00557089	0.0114668	0.00608233	0.530429	-0.914769	0.0432229
PRPSAP1	1.01189e+07	1.10089e+07	1.06028e+07	8.77514e+06	7.91741e+06	3.48798e+06	0.00316771	0.00336882	0.00306854	0.00240699	0.00235213	0.000925248	0.00320169	0.00189479	0.591809	-0.756796	0.0569298
MID1IP1	1.24619e+07	1.32721e+07	1.20845e+07	1.11548e+07	9.9878e+06	1.38572e+07	0.00390118	0.00406139	0.00349735	0.00305971	0.00296721	0.00367587	0.00381997	0.00323426	0.846672	-0.240125	0.103397
LUZP1	4.15107e+06	2.69365e+06	3.38485e+06	1.05755e+06	653053	1.51606e+06	0.00129949	0.000824281	0.000979602	0.000290084	0.000194011	0.000402161	0.00103446	0.000295418	0.285578	-1.80804	0.00832004
MGLL	2.96535e+06	2.9581e+06	2.68933e+06	1.58159e+06	1.78815e+06	1.69551e+06	0.0009283	0.000905205	0.000778312	0.000433826	0.000531228	0.000449765	0.000870606	0.000471607	0.541699	-0.884435	0.00198768
MICU1	1.17088e+07	1.07628e+07	1.14669e+07	4.66003e+06	4.36014e+06	4.49671e+06	0.00366544	0.00329352	0.00331862	0.00127823	0.00129532	0.00119283	0.00342586	0.00125546	0.366467	-1.44825	6.28105e-05
MAP2K2	8.68909e+07	8.8165e+07	9.14323e+07	4.2952e+07	3.88581e+07	4.30833e+07	0.0272011	0.0269793	0.0264612	0.0117816	0.0115441	0.0114286	0.0268805	0.0115848	0.430972	-1.21433	3.79084e-07
CDC42BPG	6.51991e+06	5.67563e+06	6.00105e+06	4.89255e+06	3.9094e+06	5.59234e+06	0.00204105	0.00173679	0.00173675	0.00134201	0.00116142	0.00148347	0.0018382	0.00132896	0.722971	-0.46799	0.0208903
MTHFD2	6.17254e+07	7.9087e+07	7.20814e+07	6.54039e+07	5.00976e+07	7.36855e+07	0.0193231	0.0242013	0.0208609	0.0179401	0.0148831	0.0195464	0.0214618	0.0174565	0.813378	-0.298003	0.113912
SBF1	1.93197e+06	1.05025e+06	1.73468e+06	286022	1.24651e+06	1.03795e+06	0.000604803	0.000321386	0.00050203	7.8455e-05	0.000370316	0.000275335	0.000476073	0.000241369	0.506999	-0.979944	0.120695
MSMO1	4.4769e+06	1.58829e+06	3.06308e+06	4.0458e+06	2.46978e+06	1.89957e+06	0.00140149	0.000486031	0.00088648	0.00110975	0.000733728	0.000503894	0.000924667	0.000782458	0.846205	-0.240921	0.678262
NDUFB4	3.18669e+07	3.3155e+07	2.80143e+07	3.47752e+07	3.60725e+07	3.44466e+07	0.00997592	0.0101457	0.00810755	0.00953872	0.0107165	0.00913757	0.00940973	0.00979761	1.04122	0.0582755	0.655783
NUDT5	5.67354e+07	5.3912e+07	5.47824e+07	9.17918e+07	7.12857e+07	8.03171e+07	0.017761	0.0164975	0.0158544	0.0251782	0.0211778	0.0213055	0.0167043	0.0225538	1.35018	0.433152	0.0148687
OTUD6B	1.6634e+07	1.53353e+07	1.83014e+07	1.5138e+07	1.13917e+07	1.61484e+07	0.00520726	0.00469273	0.00529657	0.0041523	0.00338427	0.00428365	0.00506552	0.00394007	0.777822	-0.362489	0.0290454
OPTN	1.67816e+06	1.58216e+06	1.72732e+06	3.5488e+06	4.49787e+06	3.51194e+06	0.000525347	0.000484155	0.000499899	0.000973426	0.00133624	0.000931605	0.000503134	0.00108042	2.14739	1.10258	0.0110418
BCKDHA	6.66003e+07	6.21849e+07	6.12172e+07	6.0238e+07	6.28404e+07	6.58076e+07	0.0208492	0.0190291	0.0177167	0.0165231	0.0186688	0.0174566	0.0191983	0.0175495	0.914116	-0.129551	0.208364
PLA2G4A	999901	1.11387e+06	2.23e+06	862015	1.65814e+06	126125	0.000313018	0.000340854	0.00064538	0.000236448	0.000492604	3.34569e-05	0.000433084	0.00025417	0.586883	-0.768856	0.352555
PALS1	1.53854e+07	1.36047e+07	1.60954e+07	9.17314e+06	1.03245e+07	1.03706e+07	0.0048164	0.00416315	0.00465814	0.00251616	0.00306724	0.00275099	0.00454589	0.00277813	0.611129	-0.71045	0.00221971
PBRM1	4.9199e+07	5.358e+07	4.80306e+07	3.21236e+07	4.45167e+07	4.08792e+07	0.0154017	0.016396	0.0139004	0.0088114	0.0132251	0.0108439	0.0152327	0.0109602	0.719515	-0.474903	0.0435965
PAN2	8.25876e+06	5.67586e+06	5.85488e+06	1.1453e+07	9.59065e+06	8.62833e+06	0.0025854	0.00173686	0.00169445	0.00314154	0.00284922	0.00228882	0.00200557	0.00275986	1.3761	0.460581	0.120344
GSTK1	3.73928e+07	4.48567e+07	4.27418e+07	9.88569e+07	7.86648e+07	8.03088e+07	0.0117058	0.0137266	0.0123698	0.0271161	0.02337	0.0213033	0.0126007	0.0239298	1.89908	0.925304	0.00327036
HTT	1.24112e+07	1.12061e+07	1.32749e+07	1.32467e+07	1.78338e+07	1.48346e+07	0.00388531	0.00342917	0.00384186	0.00363352	0.00529813	0.00393513	0.00371878	0.00428892	1.15332	0.205787	0.34444
HSPB8	844765	163972	583727	7.13823e+06	551897	3.07991e+06	0.000264453	5.01768e-05	0.000168935	0.001958	0.000163959	0.000817001	0.000161188	0.000979652	6.07768	2.60352	0.195972
HSPBP1	3.09053e+07	2.99845e+07	3.03682e+07	2.36292e+07	1.46626e+07	1.95416e+07	0.00967488	0.00917551	0.00878878	0.00648142	0.00435601	0.00518376	0.00921306	0.0053404	0.579655	-0.786732	0.00444044
HNRNPH1	5.4965e+08	4.98563e+08	5.04635e+08	5.52508e+08	5.42132e+08	5.30705e+08	0.172068	0.152565	0.146045	0.151551	0.161058	0.140779	0.156893	0.151129	0.963267	-0.0539926	0.586933
HNRNPH2	6.95627e+07	6.6515e+07	6.83195e+07	9.11903e+07	9.01296e+07	1.0253e+08	0.0217766	0.0203542	0.0197722	0.0250132	0.026776	0.027198	0.0206343	0.0263291	1.27598	0.35161	0.00313536
IFT172	2.10836e+07	2.68348e+07	3.13577e+07	1.91418e+07	1.59928e+07	1.70236e+07	0.0066002	0.0082117	0.00907516	0.00525054	0.00475119	0.00451581	0.00796235	0.00483918	0.607757	-0.718433	0.0145388
IGSF8	1.077e+07	1.00219e+07	9.91732e+06	1.1154e+07	1.24677e+07	1.03671e+07	0.00337154	0.00306678	0.00287015	0.00305951	0.00370395	0.00275005	0.00310282	0.00317117	1.02203	0.0314338	0.839632
IKBIP	3.11117e+07	2.54971e+07	2.47474e+07	3.35136e+07	2.80022e+07	3.48636e+07	0.00973951	0.00780234	0.00716208	0.00919269	0.00831898	0.00924818	0.00823464	0.00891995	1.08322	0.115329	0.455986
ISCA2	2.65828e+07	3.55103e+07	3.37579e+07	2.84388e+07	2.5593e+07	2.53625e+07	0.00832174	0.0108665	0.00976978	0.00780069	0.00760324	0.00672786	0.00965266	0.00737726	0.764272	-0.387841	0.0479008
IQGAP2	3.08917e+08	3.16705e+08	2.66569e+08	3.00642e+08	3.70159e+08	3.17085e+08	0.0967062	0.0969145	0.0771473	0.0824652	0.109968	0.0841125	0.090256	0.0921819	1.02134	0.0304608	0.870194
IMP4	8.89877e+07	1.03937e+08	8.79134e+07	4.87417e+07	6.11396e+07	6.1223e+07	0.0278576	0.0318056	0.0254428	0.0133697	0.0181635	0.0162405	0.0283687	0.0159246	0.561343	-0.833045	0.00582489
KHDC4	2.2664e+06	1.73393e+06	793814	2.34231e+06	1.16223e+06	353893	0.000709496	0.000530597	0.000229736	0.000642489	0.00034528	9.38763e-05	0.000489943	0.000360548	0.735898	-0.442422	0.573744
KCTD9	7.13486e+06	5.1995e+06	6.56259e+06	4.95457e+06	3.52386e+06	4.69345e+06	0.00223356	0.00159109	0.00189926	0.00135902	0.00104688	0.00124502	0.00190797	0.00121697	0.637836	-0.648743	0.0287628
KAT6A	4.68956e+06	2.905e+06	3.73402e+06	3.18284e+06	3.60208e+06	5.05678e+06	0.00146807	0.000888956	0.00108065	0.000873044	0.00107012	0.0013414	0.00114589	0.00109485	0.95546	-0.0657328	0.826244
NAGA	2.39283e+07	1.99353e+07	2.20525e+07	1.49113e+07	1.84566e+07	1.67918e+07	0.00749074	0.00610038	0.00638217	0.00409012	0.00548315	0.00445432	0.00665776	0.00467586	0.702317	-0.509805	0.029085
NSDHL	4.44872e+07	4.27377e+07	5.12684e+07	5.14052e+07	5.37771e+07	3.95425e+07	0.0139267	0.0130781	0.0148375	0.0141003	0.0159763	0.0104893	0.0139474	0.013522	0.969495	-0.0446943	0.81346
PARP9	1.07e+07	1.25994e+07	1.45231e+07	1.1871e+07	1.35218e+07	1.71976e+07	0.00334964	0.00385552	0.0042031	0.00325617	0.00401711	0.00456196	0.00380275	0.00394508	1.03743	0.0530109	0.768849
GATAD2A	9.22814e+06	7.366e+06	8.63102e+06	6.43729e+06	8.91121e+06	7.92064e+06	0.00288886	0.00225406	0.00249788	0.00176573	0.00264737	0.00210109	0.00254694	0.0021714	0.852553	-0.230139	0.301109
PPP4R3B	820909	778416	1.16282e+06	1.24649e+06	1.35407e+06	796380	0.000256985	0.000238202	0.000336529	0.000341909	0.00040227	0.000211254	0.000277239	0.000318478	1.14875	0.200062	0.553979
PFDN5	4.405e+07	4.01518e+07	4.45578e+07	2.71743e+07	2.74984e+07	4.65624e+07	0.0137898	0.0122868	0.0128954	0.00745383	0.00816929	0.0123515	0.0129907	0.00932487	0.717814	-0.478319	0.082238
OXLD1	8.51562e+06	9.12182e+06	1.2236e+07	4.29944e+06	5.68094e+06	4.87073e+06	0.00266581	0.00279136	0.00354119	0.00117932	0.00168771	0.00129205	0.00299945	0.00138636	0.462204	-1.1134	0.00678586
METTL7A	3.18576e+07	2.51238e+07	2.53429e+07	2.76023e+07	3.56846e+07	2.6024e+07	0.00997299	0.00768811	0.00733445	0.00757122	0.0106013	0.00690333	0.00833185	0.00835861	1.00321	0.00462746	0.985728
MOV10	4.77322e+07	4.59729e+07	4.68419e+07	4.2377e+07	4.78837e+07	4.05333e+07	0.0149426	0.0140681	0.0135564	0.0116239	0.0142254	0.0107522	0.014189	0.0122005	0.859854	-0.217836	0.150199
MVP	1.9343e+06	1.3837e+06	1.63781e+06	1.15798e+06	1.41389e+06	1.90518e+06	0.00060553	0.000423425	0.000473995	0.000317629	0.000420043	0.000505383	0.000500983	0.000414351	0.827076	-0.273908	0.322141
MYO5C	3.66713e+07	4.1092e+07	3.64742e+07	1.3687e+07	1.48182e+07	1.54065e+07	0.0114799	0.0125745	0.0105559	0.0037543	0.00440225	0.00408684	0.0115368	0.00408113	0.353749	-1.4992	0.000261704
NFU1	7.02454e+07	7.24032e+07	6.16659e+07	3.0349e+07	4.88578e+07	5.33533e+07	0.0219903	0.022156	0.0178466	0.00832465	0.0145148	0.0141529	0.0206643	0.0123308	0.596719	-0.744875	0.0272972
NDUFA12	3.54685e+07	2.40932e+07	2.03724e+07	4.11048e+07	3.79243e+07	4.21286e+07	0.0111034	0.00737273	0.00589592	0.0112749	0.0112667	0.0111754	0.00812401	0.011239	1.38343	0.468247	0.114813
NDUFB11	4.45188e+07	4.58756e+07	4.21573e+07	3.5645e+07	4.04267e+07	3.50071e+07	0.0139366	0.0140383	0.0122007	0.0097773	0.0120101	0.00928625	0.0133919	0.0103579	0.773446	-0.370628	0.0419924
NUB1	4.29331e+06	6.56016e+06	6.64973e+06	8.08216e+06	8.97292e+06	1.01559e+07	0.00134402	0.00200747	0.00192448	0.00221691	0.0026657	0.00269403	0.00175866	0.00252555	1.43607	0.522124	0.0418374
NUCB2	1.05916e+08	1.24052e+08	1.30578e+08	1.74183e+08	2.11846e+08	2.4335e+08	0.033157	0.037961	0.0377903	0.0477778	0.0629357	0.0645529	0.0363028	0.0584221	1.6093	0.686435	0.0165183
OSTC	1.36146e+07	1.52031e+07	1.53422e+07	2.70015e+07	2.38675e+07	2.61623e+07	0.00426205	0.0046523	0.00444015	0.00740642	0.00709063	0.00694	0.0044515	0.00714568	1.60523	0.682782	0.000110553
PML	9.0864e+06	7.74109e+06	8.98176e+06	1.23261e+07	1.16184e+07	1.02855e+07	0.00284449	0.00236884	0.00259939	0.00338102	0.00345164	0.00272842	0.00260424	0.00318703	1.22378	0.291347	0.0953721
PODXL	3.16141e+06	2.64259e+06	3.51429e+06	3.01789e+06	4.85804e+06	5.60389e+06	0.000989676	0.000808656	0.00101706	0.000827798	0.00144324	0.00148653	0.000938465	0.00125252	1.33465	0.416463	0.231029
AGPAT5	9.38626e+06	9.02897e+06	4.39667e+06	1.07079e+07	1.03848e+07	9.2169e+06	0.00293836	0.00276294	0.00127243	0.00293715	0.00308514	0.00244495	0.00232458	0.00282241	1.21416	0.279958	0.426374
GRK6	1.3384e+06	1.32928e+06	469498	390767	1.06421e+06	243306	0.000418984	0.000406771	0.000135876	0.000107186	0.000316157	6.45413e-05	0.000320544	0.000162628	0.507351	-0.978944	0.261065
H3-2	997954	5.12005e+06	710329	9.10142e+07	8.35606e+07	8.40061e+07	0.000312409	0.00156678	0.000205575	0.0249649	0.0248244	0.0222841	0.000694922	0.0240245	34.5715	5.11151	1.8064e-05
GSK3B	3.25534e+07	2.96439e+07	2.7223e+07	2.45605e+07	2.37381e+07	2.28341e+07	0.0101908	0.0090713	0.00787855	0.00673686	0.00705217	0.00605715	0.00904689	0.00661539	0.731234	-0.451596	0.0289983
HEATR5B	9.41802e+06	8.32065e+06	1.0053e+07	3.31842e+06	2.88301e+06	2.2742e+06	0.0029483	0.00254619	0.00290941	0.000910232	0.000856493	0.000603272	0.0028013	0.000789999	0.282011	-1.82618	0.000226143
HNRNPM	8.78107e+08	8.18098e+08	8.49877e+08	7.83978e+08	7.24808e+08	8.0956e+08	0.274891	0.250345	0.245961	0.215043	0.215328	0.21475	0.257066	0.21504	0.836519	-0.257531	0.00953505
HNRNPR	4.27025e+08	3.87111e+08	3.72442e+08	3.01542e+08	3.01938e+08	2.94178e+08	0.13368	0.118459	0.107788	0.0827121	0.0897006	0.078036	0.119976	0.0834829	0.695832	-0.523189	0.0114426
EIF5A	4.79797e+08	4.40415e+08	5.30225e+08	2.5927e+08	2.64854e+08	2.90346e+08	0.1502	0.134771	0.153451	0.0711169	0.0786836	0.0770195	0.146141	0.0756067	0.517355	-0.950774	0.000340974
KDM2A	1.75774e+07	2.06887e+07	1.84275e+07	3.776e+06	5.39949e+06	3.93422e+06	0.0055026	0.00633093	0.00533307	0.00103574	0.0016041	0.00104362	0.0057222	0.00122782	0.214572	-2.22047	0.000239763
LEO1	1.92424e+07	1.60988e+07	1.60445e+07	9.34104e+06	1.07241e+07	1.23016e+07	0.00602381	0.00492639	0.0046434	0.00256222	0.00318594	0.00326323	0.00519786	0.00300379	0.57789	-0.791134	0.00995175
ABCC4	2.31574e+08	2.28659e+08	2.13845e+08	2.68932e+08	3.43586e+08	2.88604e+08	0.072494	0.0699716	0.0618885	0.0737672	0.102073	0.0765574	0.068118	0.0841327	1.2351	0.304629	0.169129
CDC42BPA	2.6452e+07	2.98539e+07	3.19037e+07	2.11588e+07	2.27933e+07	2.15824e+07	0.00828079	0.00913555	0.00923319	0.0058038	0.00677151	0.00572512	0.00888317	0.00610014	0.686708	-0.542232	0.0035438
DLST	1.66481e+08	1.61551e+08	1.60338e+08	2.35523e+08	2.40136e+08	2.59483e+08	0.0521167	0.0494361	0.0464032	0.0646033	0.0713404	0.0688323	0.0493187	0.0682587	1.38403	0.468879	0.00179806
NVL	5.99848e+07	5.16185e+07	5.54085e+07	4.39682e+07	5.37005e+07	3.95933e+07	0.0187782	0.0157957	0.0160357	0.0120603	0.0159535	0.0105028	0.0168699	0.0128389	0.761055	-0.393928	0.0989043
PBX1	532866	512424	366981	512116	800964	357342	0.000166813	0.000156806	0.000106207	0.000140472	0.000237953	9.47914e-05	0.000143276	0.000157739	1.10095	0.138744	0.769877
PBXIP1	5.93231e+06	821740	1.89334e+06	3.31142e+06	2.03178e+06	2.2734e+06	0.00185711	0.00025146	0.000547947	0.000908312	0.000603606	0.000603058	0.000885504	0.000704992	0.796148	-0.328892	0.738153
ENOPH1	7.43307e+07	8.31362e+07	8.75405e+07	4.43299e+07	4.63002e+07	4.32182e+07	0.0232692	0.0254404	0.0253349	0.0121596	0.013755	0.0114644	0.0246815	0.0124596	0.504817	-0.986168	0.000237237
CCDC88A	956811	166010	435748	1.35094e+06	471360	1.01478e+06	0.000299529	5.08006e-05	0.000126109	0.000370558	0.000140033	0.000269189	0.000158813	0.000259927	1.63668	0.710776	0.366399
HBS1L	2.52495e+07	2.70586e+07	2.81934e+07	1.4382e+07	1.17105e+07	1.20735e+07	0.00790433	0.00828018	0.0081594	0.00394495	0.00347899	0.00320272	0.00811464	0.00354222	0.436522	-1.19587	4.71824e-05
HSD17B10	2.36268e+08	2.54274e+08	2.54223e+08	4.03179e+08	4.58466e+08	4.80791e+08	0.0739635	0.07781	0.073574	0.110591	0.136202	0.127538	0.0751159	0.124777	1.66113	0.732165	0.00289221
CSNK1G1	1.92615e+06	1.80345e+06	1.91979e+06	617019	2.51965e+06	310541	0.000602981	0.000551871	0.000555603	0.000169247	0.000748544	8.23765e-05	0.000570152	0.000333389	0.584737	-0.77414	0.322067
MVK	1.57932e+07	1.56618e+07	1.76571e+07	1.89244e+07	1.90459e+07	1.34608e+07	0.00494406	0.00479264	0.00511011	0.00519091	0.00565821	0.0035707	0.00494894	0.00480661	0.971241	-0.042099	0.834683
HID1	3.96918e+07	3.76823e+07	3.7855e+07	3.00617e+07	4.56034e+07	3.0981e+07	0.0124255	0.0115311	0.0109555	0.00824582	0.013548	0.00821825	0.0116374	0.010004	0.859646	-0.218186	0.420887
MSRB2	5.45819e+06	5.22885e+06	6.20494e+06	5.4927e+06	7.6916e+06	1.04927e+07	0.00170868	0.00160007	0.00179576	0.00150663	0.00228504	0.00278337	0.0017015	0.00219168	1.28808	0.365228	0.262095
MTX3	9.80385e+06	1.15272e+07	1.37448e+07	1.06212e+07	1.16794e+07	9.67041e+06	0.00306909	0.00352742	0.00397784	0.00291336	0.00346974	0.00256525	0.00352478	0.00298278	0.846232	-0.240875	0.218599
MTBP	934352	1.02875e+06	1.34066e+06	842865	1.1655e+06	768762	0.000292498	0.000314807	0.000387997	0.000231195	0.00034625	0.000203928	0.000331768	0.000260458	0.78506	-0.349124	0.244331
AMDHD2	1.06531e+07	1.19458e+07	1.28763e+07	3.97458e+06	6.93026e+06	4.76564e+06	0.00333495	0.00365552	0.0037265	0.00109021	0.00205886	0.00126417	0.00357232	0.00147108	0.4118	-1.27998	0.00283368
NOL6	3.59721e+07	3.59434e+07	2.65319e+07	2.34612e+07	2.77251e+07	2.56218e+07	0.0112611	0.010999	0.00767855	0.00643533	0.00823667	0.00679663	0.00997953	0.00715621	0.717089	-0.479777	0.0916272
NTPCR	5.79693e+07	4.73921e+07	4.28271e+07	6.76811e+07	7.02532e+07	7.31867e+07	0.0181472	0.0145024	0.0123945	0.0185647	0.020871	0.0194141	0.0150147	0.0196166	1.30649	0.385698	0.063836
NTMT1	9.01998e+06	1.19677e+07	1.0268e+07	2.82504e+06	1.81003e+06	1.6242e+06	0.0028237	0.00366223	0.00297164	0.0007749	0.000537728	0.000430847	0.00315252	0.000581158	0.184347	-2.4395	0.000756271
NUDT9	2.15123e+07	2.40291e+07	1.9106e+07	1.53288e+07	1.22292e+07	1.66285e+07	0.00673442	0.00735313	0.00552944	0.00420464	0.00363309	0.004411	0.006539	0.00408291	0.624394	-0.679471	0.0136192
NUDT6	2.51487e+06	2.16384e+06	1.80543e+06	1.58081e+06	2.15694e+06	1.45945e+06	0.00078728	0.000662155	0.000522505	0.000433612	0.000640791	0.000387146	0.000657313	0.000487183	0.741173	-0.432118	0.194271
OSTF1	1.67099e+07	1.6687e+07	1.95748e+07	4.46223e+06	9.83803e+06	7.33716e+06	0.00523101	0.00510637	0.00566511	0.00122398	0.00292271	0.00194631	0.00533417	0.002031	0.380753	-1.39307	0.00315869
PDHA1	2.70323e+08	2.50041e+08	2.67406e+08	3.75535e+08	3.77788e+08	3.90485e+08	0.0846246	0.0765147	0.0773895	0.103008	0.112234	0.103583	0.0795096	0.106275	1.33663	0.418604	0.00244829
PRCP	1.62025e+07	2.72386e+07	2.43824e+07	1.89499e+07	3.35629e+07	2.27981e+07	0.00507219	0.00833525	0.00705646	0.00519791	0.00997097	0.0060476	0.0068213	0.00707216	1.03678	0.0521048	0.892937
OXSM	2.30929e+07	2.14592e+07	2.73388e+07	2.22527e+07	1.85825e+07	2.77567e+07	0.00722922	0.0065667	0.00791206	0.00610385	0.00552056	0.00736295	0.00723599	0.00632912	0.874672	-0.193186	0.246209
PABPN1	6.09782e+07	6.03721e+07	6.61795e+07	5.14386e+07	4.28174e+07	5.46192e+07	0.0190892	0.0184744	0.0191528	0.0141094	0.0127203	0.0144887	0.0189055	0.0137728	0.72851	-0.45698	0.000896842
OXR1	9.53045e+07	7.09765e+07	8.29657e+07	1.03564e+08	8.21539e+07	1.08861e+08	0.029835	0.0217195	0.0240109	0.0284074	0.0244065	0.0288774	0.0251885	0.0272304	1.08107	0.112457	0.506426
PGK2	578361	533845	488694	566511	666233	471508	0.000181056	0.000163361	0.000141432	0.000155392	0.000197926	0.000125076	0.00016195	0.000159465	0.984658	-0.0223059	0.922643
VBP1	3.68428e+07	3.81371e+07	4.04715e+07	3.56862e+07	4.26137e+07	4.7503e+07	0.0115336	0.0116703	0.0117128	0.00978862	0.0126598	0.012601	0.0116389	0.0116831	1.0038	0.00547485	0.965041
PELO	3.29015e+07	3.13484e+07	3.17556e+07	2.87528e+07	2.28996e+07	2.64322e+07	0.0102998	0.0095929	0.00919032	0.00788681	0.00680307	0.00701162	0.00969434	0.00723383	0.746192	-0.422382	0.00607929
PRUNE2	7.38172e+07	7.7442e+07	9.60565e+07	1.04645e+08	8.10546e+07	8.34604e+07	0.0231084	0.0236979	0.0277995	0.0287038	0.0240799	0.0221393	0.0248686	0.0249744	1.00425	0.00612138	0.967548
HS1BP3	2.15994e+07	1.99835e+07	1.96031e+07	2.73961e+07	2.85568e+07	2.0122e+07	0.00676167	0.00611513	0.00567329	0.00751467	0.00848374	0.00533773	0.00618336	0.00711204	1.15019	0.201872	0.398041
EIF1AY	1.11582e+07	1.03936e+07	1.06206e+07	9.539e+06	7.57236e+06	8.08297e+06	0.00349306	0.00318054	0.00307369	0.00261652	0.00224962	0.00214415	0.0032491	0.00233676	0.719204	-0.475526	0.00873099
EIF4H	5.15133e+07	6.08034e+07	6.04425e+07	5.42362e+07	4.99161e+07	5.71659e+07	0.0161262	0.0186064	0.0174925	0.0148768	0.0148292	0.0151643	0.0174084	0.0149568	0.859171	-0.218982	0.0277222
IPO13	1.35277e+07	1.16481e+07	1.07915e+07	7.45445e+06	9.72338e+06	7.92479e+06	0.00423484	0.00356441	0.00312315	0.00204473	0.00288865	0.00210219	0.0036408	0.00234519	0.644142	-0.63455	0.0374354
JTB	2.44385e+06	2.83519e+06	3.16204e+06	4.34731e+06	4.57649e+06	3.10438e+06	0.000765044	0.000867595	0.00091512	0.00119245	0.0013596	0.000823491	0.000849253	0.00112518	1.32491	0.40589	0.168671
TK1	8.5781e+06	3.36103e+06	4.18865e+06	4.2107e+06	7.26059e+06	6.3256e+06	0.00268537	0.00102851	0.00121223	0.00115498	0.002157	0.00167798	0.00164203	0.00166332	1.01296	0.0185803	0.973352
PRKD2	4.3439e+06	3.74766e+06	4.73964e+06	8.37122e+06	1.10381e+07	1.09018e+07	0.00135986	0.00114682	0.00137169	0.0022962	0.00327924	0.00289188	0.00129279	0.00282244	2.18322	1.12646	0.00658918
KCNAB2	5.48407e+06	4.78326e+06	5.04571e+06	1.84809e+06	1.17378e+06	1.86823e+06	0.00171678	0.00146372	0.00146027	0.000506925	0.000348711	0.00049558	0.00154692	0.000450405	0.291162	-1.78011	0.000378605
LRPPRC	1.03362e+09	1.10761e+09	9.90756e+08	1.0023e+09	1.02691e+09	9.07911e+08	0.323575	0.33894	0.286733	0.274927	0.305078	0.240839	0.316416	0.273615	0.864732	-0.209676	0.151312
LIN7A	4.35297e+06	3.0055e+06	1.80771e+06	2.65379e+06	3.94119e+06	4.38396e+06	0.00136269	0.000919709	0.000523164	0.000727927	0.00117086	0.00116292	0.000935189	0.00102057	1.0913	0.126045	0.778077
LIPA	1.95688e+07	2.40487e+07	2.38802e+07	2.15162e+07	1.38667e+07	2.95753e+07	0.00612601	0.00735912	0.00691112	0.00590182	0.00411955	0.00784537	0.00679875	0.00595558	0.875981	-0.191028	0.498683
MAP1B	2.1716e+08	2.19519e+08	2.58813e+08	2.82901e+08	1.83145e+08	1.92356e+08	0.0679819	0.0671747	0.0749023	0.0775987	0.0544092	0.0510259	0.0700196	0.0610113	0.871345	-0.198683	0.359135
MGST1	9.42411e+07	9.47847e+07	8.29203e+07	1.5718e+08	1.50773e+08	1.26861e+08	0.0295021	0.029005	0.0239978	0.0431139	0.0447921	0.0336522	0.0275016	0.0405194	1.47335	0.559096	0.0286098
PGAM5	2.09722e+08	2.22086e+08	2.06825e+08	2.1606e+08	1.89183e+08	2.01499e+08	0.0656533	0.0679603	0.0598568	0.0592645	0.056203	0.0534512	0.0644901	0.0563063	0.873099	-0.195783	0.0495175
LMBRD2	1.96825e+07	1.82177e+07	2.17532e+07	3.30058e+07	2.69486e+07	2.43521e+07	0.00616159	0.00557479	0.00629554	0.00905339	0.00800598	0.00645982	0.00601064	0.00783973	1.30431	0.383285	0.0802849
MALT1	6.82406e+06	4.89324e+06	7.27223e+06	2.75799e+06	1.06622e+06	1.1695e+06	0.00213627	0.00149738	0.00210464	0.000756508	0.000316755	0.00031023	0.00191276	0.000461164	0.241099	-2.05231	0.00470473
MED17	2.13198e+07	2.48726e+07	2.61297e+07	1.1669e+07	1.84166e+07	1.606e+07	0.00667415	0.00761125	0.00756213	0.00320078	0.00547126	0.00426021	0.00728251	0.00431075	0.591931	-0.756498	0.0147389
MACO1	202916	161195	1.37297e+06	901121	578135	1.64589e+06	6.35229e-05	4.93273e-05	0.000397347	0.000247175	0.000171754	0.000436602	0.000170066	0.000285177	1.67686	0.745766	0.452144
PPP1R9B	9.53065e+06	9.55953e+06	9.78626e+06	1.0037e+07	9.01143e+06	9.86935e+06	0.00298356	0.0029253	0.00283222	0.00275312	0.00267714	0.00261802	0.00291369	0.00268276	0.920742	-0.119132	0.0172537
NDST1	9.86028e+07	8.03141e+07	6.88415e+07	8.32177e+07	1.07953e+08	1.1166e+08	0.0308676	0.0245768	0.0199233	0.0228264	0.032071	0.0296197	0.0251226	0.0281724	1.1214	0.165297	0.508658
NOP16	8.57123e+06	7.30015e+06	8.5439e+06	1.44912e+07	1.61143e+07	1.63312e+07	0.00268322	0.00223391	0.00247267	0.00397489	0.00478727	0.00433214	0.00246327	0.00436477	1.77194	0.825331	0.00209937
NQO1	1.44812e+08	1.43646e+08	1.48147e+08	3.40625e+08	2.301e+08	2.23397e+08	0.0453334	0.0439571	0.0428749	0.0934325	0.0683587	0.05926	0.0440551	0.0736837	1.67254	0.742036	0.0444415
NME2P1	4.02194e+06	3.5078e+06	4.45544e+06	2.81829e+06	2.54112e+06	2.4051e+06	0.00125906	0.00107342	0.00128944	0.000773049	0.000754922	0.000637995	0.00120731	0.000721989	0.598016	-0.741745	0.00367503
MCM8	9.82265e+06	1.23573e+07	1.28892e+07	2.28422e+07	1.89037e+07	2.41192e+07	0.00307497	0.00378143	0.00373023	0.00626554	0.00561597	0.00639804	0.00352888	0.00609319	1.72666	0.787987	0.00151016
MCTS1	6.32041e+07	6.99824e+07	6.88674e+07	7.53158e+07	8.86948e+07	7.87216e+07	0.019786	0.0214152	0.0199308	0.0206589	0.0263497	0.0208823	0.0203773	0.0226303	1.11056	0.15129	0.308413
MFF	3.54346e+06	2.99607e+06	2.91503e+06	4.19435e+06	5.58156e+06	4.26133e+06	0.00110928	0.000916823	0.000843633	0.0011505	0.00165819	0.00113039	0.000956578	0.00131303	1.37263	0.45694	0.133866
NSFL1C	8.4797e+07	8.33466e+07	9.08824e+07	4.34291e+07	6.2111e+07	6.93319e+07	0.0265457	0.0255048	0.0263021	0.0119125	0.0184521	0.0183915	0.0261175	0.016252	0.622266	-0.684397	0.0108255
NSF	1.82941e+08	1.99056e+08	2.31137e+08	2.25441e+08	2.19448e+08	2.09818e+08	0.0572695	0.0609129	0.0668927	0.0618378	0.0651943	0.0556579	0.0616917	0.0608967	0.987113	-0.018713	0.850617
OS9	2.01308e+07	1.72998e+07	1.81794e+07	3.13821e+07	2.26626e+07	2.75304e+07	0.00630195	0.00529388	0.00526126	0.008608	0.00673267	0.00730292	0.00561903	0.00754786	1.34327	0.425747	0.0415729
PCBP1	3.59217e+08	3.52564e+08	3.44516e+08	3.38481e+08	3.33896e+08	3.59578e+08	0.112453	0.107888	0.0997057	0.0928444	0.0991947	0.0953844	0.106682	0.0958078	0.898069	-0.155102	0.0591876
PABPC4	1.723e+08	1.98313e+08	2.13216e+08	1.51498e+08	1.49459e+08	1.80119e+08	0.0539383	0.0606856	0.0617063	0.0415553	0.0444018	0.0477797	0.0587767	0.0445789	0.758445	-0.398883	0.00939832
SLC46A1	65654.4	93568.7	139243	636392	1.1213e+06	1.02823e+06	2.05531e-05	2.86328e-05	4.02981e-05	0.00017456	0.000333119	0.000272757	2.9828e-05	0.000260145	8.72151	3.12458	0.00777867
PARVB	2.52923e+06	2.04368e+06	2.03171e+06	5.88544e+06	2.60547e+06	4.33314e+06	0.000791774	0.000625385	0.000587994	0.00161436	0.000774041	0.00114944	0.000668384	0.00117928	1.76438	0.819157	0.111497
PIK3C2B	1.22215e+06	245440	291668	548429	446351	368998	0.000382592	7.51069e-05	8.4411e-05	0.000150432	0.000132603	9.78833e-05	0.000180703	0.000126973	0.70266	-0.509102	0.626712
KCTD20	1.67183e+06	2.07084e+06	2.3629e+06	1.93894e+07	1.19008e+07	8.35587e+06	0.000523364	0.000633697	0.000683842	0.00531845	0.00353552	0.00221654	0.000613634	0.00369017	6.01363	2.58824	0.0268225
LSR	1.34826e+07	1.11441e+07	1.19613e+07	1.07465e+07	1.27447e+07	1.45393e+07	0.00422071	0.0034102	0.00346169	0.00294774	0.00378624	0.00385681	0.00369753	0.00353027	0.954763	-0.0667858	0.691779
LONP1	6.18409e+08	6.3848e+08	5.40004e+08	8.28006e+08	8.00509e+08	7.5966e+08	0.193593	0.195381	0.156281	0.227119	0.237817	0.201513	0.181751	0.22215	1.22227	0.289567	0.0726876
MTR	8.43617e+06	6.81865e+06	9.70562e+06	7.20332e+06	6.43931e+06	6.41749e+06	0.00264094	0.00208657	0.00280888	0.00197585	0.00191301	0.00170235	0.00251213	0.00186374	0.741895	-0.430713	0.0499069
MPDU1	1.24798e+07	1.70729e+07	1.57054e+07	3.38487e+07	3.61354e+07	2.82085e+07	0.0039068	0.00522447	0.00454527	0.0092846	0.0107352	0.0074828	0.00455884	0.00916754	2.01093	1.00787	0.0104828
MRTFB	3.28508e+06	3.76743e+06	4.09184e+06	4.42071e+06	1.97855e+06	3.92205e+06	0.00102839	0.00115287	0.00118421	0.00121259	0.000587793	0.00104039	0.00112182	0.000946924	0.844094	-0.244525	0.414524
NAA30	4.96629e+06	5.24728e+06	5.5791e+06	5.27701e+06	2.73209e+06	3.7411e+06	0.00155469	0.00160571	0.00161464	0.00144747	0.000811656	0.000992393	0.00159168	0.00108384	0.68094	-0.554401	0.0556985
MYO1D	5.86918e+07	5.08807e+07	4.60862e+07	6.44315e+07	6.66071e+07	5.49559e+07	0.0183734	0.0155699	0.0133377	0.0176734	0.0197878	0.014578	0.0157604	0.0173464	1.10063	0.138336	0.492166
NCSTN	5.58415e+07	6.41499e+07	6.75151e+07	1.01998e+08	9.58195e+07	8.69221e+07	0.0174812	0.0196304	0.0195394	0.0279777	0.0284663	0.0230576	0.0188837	0.0265006	1.40336	0.488885	0.0150297
MXRA7	758216	1.11592e+06	2.08613e+06	1.60806e+06	4.38697e+06	3.80304e+06	0.000237359	0.000341482	0.000603742	0.000441086	0.00130329	0.00100882	0.000394194	0.000917734	2.32813	1.21917	0.130199
NID1	3.20241e+06	2.0555e+06	2.03458e+06	3.55997e+06	3.69798e+06	3.82209e+06	0.00100251	0.000629001	0.000588823	0.000976489	0.00109861	0.00101388	0.000740112	0.00102966	1.39122	0.476348	0.101338
NDUFAF8	3.0896e+06	5.80189e+06	6.06879e+06	8.7616e+06	6.24101e+06	7.69346e+06	0.000967198	0.00177543	0.00175635	0.00240328	0.0018541	0.00204083	0.00149966	0.0020994	1.39992	0.485343	0.126302
DBT	1.6117e+08	1.98929e+08	1.91439e+08	2.20348e+08	1.69696e+08	1.90129e+08	0.0504542	0.0608739	0.0554038	0.0604409	0.0504137	0.0504352	0.0555773	0.0537633	0.96736	-0.0478759	0.707153
PCMTD1	2.48594e+06	2.20013e+06	1.64238e+06	3.68934e+06	2.91488e+06	3.13519e+06	0.000778223	0.00067326	0.000475317	0.00101198	0.000865962	0.000831663	0.000642267	0.0009032	1.40627	0.491873	0.0671626
PHF14	8.46062e+06	5.95812e+06	4.92972e+06	7.16858e+06	6.02158e+06	7.11893e+06	0.00264859	0.00182324	0.0014267	0.00196632	0.00178891	0.00188842	0.00196618	0.00188122	0.956789	-0.0637266	0.826691
GLG1	1.46901e+08	1.46201e+08	1.49106e+08	2.10279e+08	2.33874e+08	2.36012e+08	0.0459872	0.0447388	0.0431525	0.057679	0.0694799	0.0626063	0.0446262	0.063255	1.41744	0.50329	0.00611253
MECP2	1.60728e+07	1.40316e+07	1.9216e+07	2.47531e+07	3.26747e+07	3.70652e+07	0.00503157	0.00429379	0.00556126	0.00678971	0.00970709	0.00983219	0.0049622	0.00877633	1.76863	0.822636	0.0227761
MAGEF1	108208	117786	126178	1.76749e+07	8.55426e+06	8.62704e+06	3.38745e-05	3.60436e-05	3.65169e-05	0.00484817	0.00254133	0.00228847	3.54783e-05	0.00322599	90.9285	6.50666	0.0172801
MED12	2.92716e+06	1.6458e+06	1.58529e+06	3.4036e+06	1.50313e+06	1.03595e+06	0.000916346	0.000503631	0.000458796	0.000933598	0.000446555	0.000274805	0.000626257	0.000551653	0.880872	-0.182996	0.77612
NOP14	2.43709e+07	2.72886e+07	2.25412e+07	1.71758e+07	1.70363e+07	1.2987e+07	0.0076293	0.00835056	0.00652359	0.00471128	0.00506118	0.00344503	0.00750115	0.00440583	0.587354	-0.767698	0.0128568
MMAA	1.31605e+07	1.45305e+07	1.45251e+07	8.29565e+06	9.3293e+06	8.96695e+06	0.00411989	0.00444647	0.00420367	0.00227547	0.00277158	0.00237864	0.00425668	0.00247523	0.581493	-0.782165	0.00058615
MSTO1	2.85586e+07	2.72576e+07	2.74092e+07	1.58493e+07	1.95492e+07	1.96386e+07	0.00894025	0.00834106	0.00793245	0.00434741	0.00580774	0.00520949	0.00840458	0.00512155	0.609376	-0.714596	0.00310746
MVD	5.52058e+06	4.67439e+06	7.79979e+06	8.07057e+06	5.888e+06	5.76628e+06	0.00172821	0.00143041	0.00225732	0.00221373	0.00174922	0.00152961	0.00180531	0.00183085	1.01415	0.0202681	0.939243
PPP1R12B	724716	866238	1.24234e+06	6.52111e+06	6.95264e+06	7.31557e+06	0.000226872	0.000265077	0.000359542	0.00178872	0.00206551	0.00194058	0.00028383	0.00193161	6.80549	2.7667	5.05665e-05
NAA16	2.2342e+07	1.47144e+06	1.52112e+06	2.61306e+06	3.1176e+06	1.46081e+06	0.00699415	0.000450272	0.000440224	0.000716754	0.000926187	0.000387505	0.00262822	0.000676815	0.257519	-1.95725	0.422983
NAA20	4.61696e+06	4.57278e+06	4.71518e+06	1.00528e+07	6.46304e+06	6.31565e+06	0.00144534	0.00139931	0.00136461	0.00275744	0.00192006	0.00167534	0.00140309	0.00211761	1.50926	0.593837	0.0952308
MB	1.67703e+07	1.55576e+07	1.61008e+07	2.60911e+07	2.40694e+07	2.25837e+07	0.00524994	0.00476077	0.0046597	0.0071567	0.0071506	0.00599071	0.00489014	0.00676601	1.3836	0.46843	0.0118821
NLRX1	1.02034e+07	9.06089e+06	1.01851e+07	3.09128e+06	1.10569e+07	6.24988e+06	0.00319416	0.00277271	0.00294763	0.000847928	0.00328483	0.00165789	0.0029715	0.00193022	0.649576	-0.62243	0.225266
SLC9A3R2	3.49274e+07	3.88012e+07	3.8806e+07	2.90209e+07	2.22608e+07	2.62655e+07	0.010934	0.0118735	0.0112308	0.00796036	0.00661332	0.00696739	0.0113461	0.00718035	0.632848	-0.660068	0.00104428
NECTIN4	591364	582679	551331	676300	1.1061e+06	804541	0.000185126	0.000178305	0.000159559	0.000185507	0.000328602	0.000213419	0.00017433	0.000242509	1.39109	0.476217	0.1999
NOL11	4.98135e+07	4.99398e+07	3.73595e+07	1.07373e+08	1.11382e+08	1.28322e+08	0.0155941	0.015282	0.0108121	0.029452	0.0330897	0.0340398	0.0138961	0.0321938	2.31676	1.21211	0.000926825
OAS1	1.26018e+06	1.79793e+06	1.75238e+06	1.4163e+06	1.44205e+06	370821	0.000394498	0.000550181	0.000507152	0.000388487	0.000428407	9.83668e-05	0.000483944	0.000305087	0.630419	-0.665618	0.1914
ORC5	2.75378e+07	2.92067e+07	3.85463e+07	3.26497e+07	2.96178e+07	2.65322e+07	0.00862068	0.0089375	0.0111556	0.00895572	0.00879896	0.00703813	0.00957126	0.00826427	0.863446	-0.211822	0.264053
SERBP1	4.62938e+07	5.65087e+07	5.92708e+07	8.45124e+07	9.64853e+07	1.1013e+08	0.0144922	0.0172922	0.0171534	0.0231815	0.0286641	0.0292138	0.0163126	0.0270198	1.65638	0.72803	0.00735403
PCF11	9.05716e+06	8.95456e+06	9.30093e+06	1.09321e+07	1.07319e+07	1.36282e+07	0.00283534	0.00274018	0.00269176	0.00299865	0.00318827	0.00361511	0.00275576	0.00326734	1.18564	0.245668	0.0522218
PIGB	275108	278626	414268	1.03577e+06	945657	861959	8.61223e-05	8.52621e-05	0.000119892	0.000284108	0.000280939	0.00022865	9.70922e-05	0.000264566	2.72489	1.4462	0.00141194
PPP1R21	4.32554e+06	4.93312e+06	4.88376e+06	8.20304e+06	4.40524e+06	4.9649e+06	0.00135411	0.00150958	0.0014134	0.00225007	0.00130872	0.00131703	0.0014257	0.00162527	1.13999	0.189016	0.561574
KNOP1	1.19948e+07	1.2221e+07	1.24004e+07	8.69612e+06	9.09313e+06	1.19478e+07	0.00375496	0.00373975	0.00358878	0.00238532	0.00270141	0.00316936	0.00369449	0.00275203	0.744901	-0.42488	0.0157285
MBNL1	1.71084e+07	1.67197e+07	1.75426e+07	2.34787e+07	2.20403e+07	3.18942e+07	0.00535578	0.00511637	0.00507697	0.00644014	0.00654779	0.0084605	0.00518304	0.00714948	1.3794	0.464038	0.041127
RNGTT	2.84564e+06	4.75917e+06	3.86119e+06	3.22604e+06	1.34161e+07	2.07362e+06	0.000890825	0.00145635	0.00111746	0.000884893	0.0039857	0.000550065	0.00115488	0.00180689	1.56457	0.645766	0.587188
MAGT1	2.55319e+07	2.56464e+07	2.86911e+07	2.17141e+07	2.39085e+07	1.98178e+07	0.00799274	0.00784802	0.00830341	0.00595612	0.0071028	0.00525703	0.00804806	0.00610531	0.758607	-0.398575	0.0248212
NDUFA4	9.12934e+07	6.44421e+07	5.81517e+07	9.60239e+07	9.53468e+07	8.91938e+07	0.0285793	0.0197199	0.0168296	0.0263391	0.0283259	0.0236602	0.0217096	0.0261084	1.20262	0.266182	0.309717
NQO2	1.11857e+07	1.16062e+07	1.27355e+07	6.55521e+06	4.67286e+06	6.29903e+06	0.00350168	0.0035516	0.00368577	0.00179807	0.00138823	0.00167093	0.00357968	0.00161908	0.452296	-1.14466	0.000123278
NOP58	1.5238e+08	1.60627e+08	1.40248e+08	1.62334e+08	1.9859e+08	1.50782e+08	0.0477025	0.0491532	0.0405889	0.0445277	0.0589976	0.0399975	0.0458149	0.0478409	1.04422	0.0624286	0.764267
NME1	1.23889e+09	1.20852e+09	1.19245e+09	1.226e+09	1.23673e+09	1.26791e+09	0.387833	0.369817	0.345103	0.336289	0.367412	0.336336	0.367584	0.346679	0.943127	-0.0844755	0.265213
NDUFA5	4.33562e+07	5.13834e+07	4.48975e+07	7.47702e+07	6.92001e+07	6.43937e+07	0.0135726	0.0157238	0.0129937	0.0205092	0.0205582	0.0170816	0.0140967	0.019383	1.375	0.459434	0.0203882
NEIL2	5.52691e+06	3.80667e+06	2.66912e+06	8.46659e+06	1.10331e+07	6.72744e+06	0.0017302	0.00116488	0.000772464	0.00232236	0.00327776	0.00178457	0.00122251	0.00246156	2.01353	1.00973	0.0748559
LYPLA1	1.1286e+08	1.2445e+08	1.28135e+08	1.16262e+08	1.05173e+08	1.23015e+08	0.0353308	0.0380829	0.0370833	0.0318904	0.031245	0.0326319	0.0368324	0.0319225	0.866696	-0.206402	0.00545563
ME1	8.49099e+07	1.04849e+08	1.07047e+08	1.82994e+08	8.15442e+07	7.48714e+07	0.026581	0.0320848	0.0309802	0.0501948	0.0242254	0.019861	0.029882	0.0314271	1.05171	0.0727316	0.880137
MAPKAPK3	2.60599e+07	2.95405e+07	2.51157e+07	1.41662e+07	1.33514e+07	9.71302e+06	0.00815802	0.00903965	0.00726868	0.00388575	0.00396648	0.00257655	0.00815545	0.00347626	0.42625	-1.23023	0.002355
MAPRE1	2.16067e+08	2.24819e+08	2.19981e+08	2.46239e+08	2.60511e+08	2.17309e+08	0.0676396	0.0687965	0.0636643	0.0675426	0.0773935	0.0576451	0.0667001	0.0675271	1.0124	0.0177766	0.895464
METAP1D	1.65742e+06	1.41037e+06	1.23573e+06	2.58356e+06	3.03583e+06	3.17894e+06	0.000518854	0.000431587	0.00035763	0.000708662	0.000901893	0.000843269	0.000436024	0.000817941	1.87591	0.907592	0.00662129
NEK7	3.94898e+07	3.76975e+07	4.19034e+07	2.50775e+07	2.14198e+07	2.03743e+07	0.0123623	0.0115358	0.0121272	0.00687869	0.00636346	0.00540463	0.0120084	0.0062156	0.517604	-0.950079	0.000309692
NDUFA13	5.28891e+07	4.74265e+07	4.53862e+07	4.85408e+07	4.21544e+07	3.29192e+07	0.0165569	0.0145129	0.0131351	0.0133146	0.0125234	0.00873239	0.014735	0.0115235	0.782047	-0.354672	0.13672
NT5C	6.88642e+06	6.13057e+06	5.85528e+06	2.91063e+06	4.46404e+06	6.22821e+06	0.00215579	0.00187601	0.00169456	0.000798378	0.00132619	0.00165214	0.00190879	0.0012589	0.65953	-0.600489	0.0829804
MAPK1IP1L	1.08363e+06	885722	1.02532e+06	2.04398e+06	2.00153e+06	2.5167e+06	0.000339229	0.000271039	0.000296734	0.000560656	0.00059462	0.000667598	0.000302334	0.000607625	2.00978	1.00704	0.00121263
MAP2K7	6.73132e+06	5.91232e+06	4.03212e+06	3.98428e+06	6.71019e+06	2.80591e+06	0.00210723	0.00180922	0.00116693	0.00109288	0.00199348	0.000744317	0.00169446	0.00127689	0.753568	-0.40819	0.419213
MSH6	2.12573e+07	2.38291e+07	2.40342e+07	2.14282e+07	1.56932e+07	1.68262e+07	0.0066546	0.00729193	0.00695569	0.00587768	0.00466217	0.00446345	0.0069674	0.0050011	0.717785	-0.478376	0.0147741
MTCH2	2.25065e+08	2.38448e+08	2.22296e+08	3.69273e+08	4.16499e+08	3.9609e+08	0.0704566	0.0729671	0.0643342	0.10129	0.123735	0.10507	0.0692527	0.110032	1.58885	0.667978	0.00528156
NUDCD3	3.50775e+06	2.1475e+06	4.51808e+06	4.48679e+06	6.06299e+06	4.72225e+06	0.0010981	0.000657154	0.00130757	0.00123071	0.00180121	0.00125266	0.00102094	0.00142819	1.3989	0.484295	0.202585
DLAT	1.74632e+08	1.65805e+08	1.80636e+08	2.9589e+08	3.65459e+08	3.86413e+08	0.0546684	0.0507378	0.0522774	0.0811617	0.108572	0.102503	0.0525612	0.097412	1.85331	0.890101	0.00590289
YOD1	5.15843e+06	6.00477e+06	5.3192e+06	5.67757e+06	3.62542e+06	3.26265e+06	0.00161484	0.00183751	0.00153942	0.00155734	0.00107705	0.000865475	0.00166393	0.00116662	0.701126	-0.512254	0.0899924
PLA2G4F	279313	392492	395110	464034	563798	653428	8.74386e-05	0.000120106	0.000114348	0.000127283	0.000167495	0.000173333	0.000107298	0.000156037	1.45425	0.540272	0.0506291
TP53I11	3.34531e+06	2.208e+06	3.16823e+06	2.43603e+06	8.48148e+06	5.41633e+06	0.00104725	0.000675668	0.00091691	0.000668195	0.0025197	0.00143678	0.000879942	0.00154156	1.75189	0.80891	0.293787
PARN	1.13201e+08	1.13338e+08	1.33978e+08	1.51704e+08	1.47305e+08	1.8526e+08	0.0354375	0.0346823	0.0387742	0.041612	0.0437617	0.0491436	0.036298	0.0448391	1.2353	0.304865	0.0292371
MSI2	1.38768e+07	1.55425e+07	1.54383e+07	1.71815e+07	1.79583e+07	2.30882e+07	0.00434413	0.00475615	0.00446796	0.00471284	0.00533511	0.00612455	0.00452275	0.00539084	1.19194	0.25331	0.111421
MTAP	5.89123e+07	6.21858e+07	5.20469e+07	3.21765e+07	3.2136e+07	3.37117e+07	0.0184424	0.0190294	0.0150628	0.00882591	0.00954707	0.00894262	0.0175115	0.0091052	0.519954	-0.943543	0.00259291
CYB5R3	7.04776e+07	7.07862e+07	8.4286e+07	8.22341e+07	9.59565e+07	1.00628e+08	0.022063	0.0216612	0.024393	0.0225566	0.028507	0.0266935	0.0227057	0.025919	1.14152	0.190954	0.175767
NAA35	1.19963e+07	1.19769e+07	1.16516e+07	9.58631e+06	8.61505e+06	8.79733e+06	0.00375542	0.00366504	0.00337205	0.00262949	0.00255938	0.00233365	0.00359751	0.00250751	0.697013	-0.520743	0.0017263
MYO19	2.39887e+06	2.15625e+06	3.19947e+06	337936	1.25028e+06	758636	0.000750964	0.000659831	0.000925952	9.26947e-05	0.000371436	0.000201242	0.000778916	0.000221791	0.284743	-1.81227	0.0077717
NKRF	8.68799e+07	8.22646e+07	8.80297e+07	5.58762e+07	5.10643e+07	5.49194e+07	0.0271977	0.0251737	0.0254765	0.0153267	0.0151703	0.0145683	0.0259493	0.0150218	0.57889	-0.78864	8.33687e-05
SNU13	4.74001e+07	3.82196e+07	3.86805e+07	7.93853e+07	9.4402e+07	1.10561e+08	0.0148386	0.0116956	0.0111944	0.0217752	0.0280452	0.0293282	0.0125762	0.0263828	2.09784	1.0689	0.00602182
NLN	8.64694e+07	8.64935e+07	8.39681e+07	1.08902e+08	1.10255e+08	1.12797e+08	0.0270692	0.0264678	0.024301	0.0298716	0.032755	0.0299214	0.025946	0.0308493	1.18898	0.249727	0.0181676
NAXE	9.65325e+07	9.61521e+07	8.70508e+07	1.02763e+08	7.13607e+07	8.89237e+07	0.0302194	0.0294234	0.0251932	0.0281875	0.0212	0.0235886	0.0282787	0.0243254	0.860202	-0.217252	0.1997
NEURL4	500953	404689	554789	228429	677660	800617	0.000156823	0.000123839	0.00016056	6.26575e-05	0.000201321	0.000212378	0.000147074	0.000158786	1.07963	0.110537	0.82481
NOSIP	4.66939e+06	6.00248e+06	4.85755e+06	4.16054e+06	4.3606e+06	4.07687e+06	0.00146175	0.00183681	0.00140581	0.00114122	0.00129546	0.00108146	0.00156812	0.00117271	0.747845	-0.419189	0.0573677
NDUFAF5	8.4221e+06	7.33479e+06	6.80643e+06	8.09477e+06	8.96897e+06	7.41493e+06	0.00263653	0.00224451	0.00196983	0.00222037	0.00266453	0.00196694	0.00228363	0.00228395	1.00014	0.000202834	0.999143
NDUFAF6	2.43976e+06	1.94702e+06	1.74075e+06	5.72491e+06	7.80803e+06	2.42717e+06	0.000763764	0.000595806	0.000503788	0.00157033	0.00231963	0.000643851	0.000621119	0.00151127	2.43314	1.28282	0.143806
NFIX	4.63724e+07	3.40439e+07	3.51094e+07	2.64331e+07	3.55783e+07	3.29614e+07	0.0145169	0.0104177	0.0101609	0.00725052	0.0105697	0.0087436	0.0116985	0.00885461	0.7569	-0.401825	0.170956
NOVA2	334488	453174	372195	1.72058e+06	805541	964046	0.000104711	0.000138675	0.000107716	0.000471949	0.000239312	0.00025573	0.000117034	0.000322331	2.75415	1.46161	0.0535096
MT-ND4	1.68084e+07	2.08441e+07	2.04756e+07	2.10015e+07	1.76379e+07	3.12996e+07	0.00526186	0.00637849	0.0059258	0.00576065	0.00523991	0.00830277	0.00585538	0.00643444	1.09889	0.136052	0.593664
NUP107	5.88398e+07	5.03288e+07	4.94318e+07	6.21965e+07	6.52932e+07	7.33402e+07	0.0184198	0.0154011	0.0143059	0.0170603	0.0193975	0.0194548	0.0160423	0.0186375	1.16178	0.216333	0.150375
NT5DC3	7.72113e+06	1.59757e+07	1.07976e+07	7.72782e+06	5.82449e+06	1.04763e+07	0.0024171	0.00488872	0.00312491	0.00211972	0.00173036	0.00277902	0.00347691	0.0022097	0.635535	-0.653956	0.186633
OSCP1	425330	421457	1.53662e+06	2.00697e+06	1.39796e+06	1.42595e+06	0.000133149	0.00012897	0.00044471	0.000550506	0.000415311	0.000378259	0.00023561	0.000448025	1.90156	0.927182	0.143436
OGFOD1	1.42315e+07	1.51529e+07	1.43484e+07	6.98931e+06	1.68049e+07	4.30446e+06	0.00445516	0.00463691	0.00415254	0.00191714	0.00499244	0.00114183	0.00441487	0.00268381	0.607902	-0.71809	0.217629
PARP2	9.00785e+06	7.64416e+06	9.45506e+06	5.15649e+06	6.51179e+06	3.52383e+06	0.0028199	0.00233918	0.00273637	0.00141441	0.00193454	0.000934759	0.00263182	0.0014279	0.542554	-0.882161	0.0206634
PDCL3	3.86185e+07	4.10628e+07	3.74705e+07	2.54618e+07	2.32573e+07	2.59055e+07	0.0120895	0.0125656	0.0108443	0.00698408	0.00690934	0.0068719	0.0118331	0.00692178	0.584949	-0.773617	0.000671288
OXSR1	3.45281e+07	4.68738e+07	4.32676e+07	3.47012e+07	3.73106e+07	3.39025e+07	0.010809	0.0143438	0.012522	0.00951843	0.0110843	0.00899324	0.0125583	0.00986534	0.785565	-0.348197	0.0879181
PDIA4	4.01102e+08	3.92466e+08	4.08476e+08	5.12264e+08	7.7459e+08	7.05216e+08	0.125565	0.120098	0.118216	0.140512	0.230118	0.187071	0.121293	0.1859	1.53265	0.616033	0.0676261
PPP1CA	1.47137e+07	1.88747e+07	1.31452e+07	1.30906e+07	1.56011e+07	1.34291e+07	0.00460611	0.00577583	0.00380431	0.00359071	0.00463481	0.0035623	0.00472875	0.00392927	0.830933	-0.267197	0.300229
RPL27A	2.86942e+08	2.87001e+08	3.10121e+08	2.2638e+08	2.23911e+08	2.26516e+08	0.0898269	0.0878248	0.0897514	0.0620954	0.0665202	0.0600875	0.0891344	0.062901	0.705688	-0.502898	0.000198909
STX17	3.52812e+06	1.1556e+06	3.55658e+06	3.31216e+06	3.4073e+06	3.4658e+06	0.00110448	0.000353625	0.0010293	0.000908515	0.00101225	0.000919366	0.000829134	0.000946711	1.14181	0.191318	0.651178
STX18	2.48703e+07	2.06256e+07	2.70679e+07	3.41969e+07	3.13379e+07	2.83114e+07	0.00778565	0.00631162	0.00783366	0.0093801	0.00930997	0.0075101	0.00731031	0.00873339	1.19467	0.25661	0.145995
MAGOH	7.34976e+07	6.86852e+07	6.52548e+07	6.43629e+07	5.55826e+07	5.14043e+07	0.0230084	0.0210183	0.0188852	0.0176545	0.0165126	0.0136359	0.0209706	0.0159344	0.759842	-0.396229	0.0405387
MLPH	4.15556e+06	4.28789e+06	4.39817e+06	4.90764e+06	7.26279e+06	9.13785e+06	0.0013009	0.00131213	0.00127287	0.00134615	0.00215765	0.00242398	0.0012953	0.00197593	1.52546	0.609245	0.103834
MED23	1.84348e+07	1.40453e+07	1.64043e+07	1.15341e+07	1.50894e+07	1.06113e+07	0.00577102	0.004298	0.00474754	0.00316376	0.00448282	0.00281483	0.00493885	0.00348713	0.706062	-0.502133	0.0959158
MOB3A	4.8119e+06	2.9896e+06	2.62606e+06	1.54743e+06	1.45865e+06	1.84586e+06	0.00150636	0.000914843	0.000760002	0.000424454	0.00043334	0.000489647	0.0010604	0.000449147	0.423563	-1.23935	0.0553974
NADK2	1.36275e+08	1.32863e+08	1.37295e+08	1.5391e+08	1.44869e+08	1.60086e+08	0.0426609	0.0406574	0.0397343	0.0422169	0.0430381	0.0424657	0.0410175	0.0425736	1.03794	0.0537177	0.15795
MYADM	1.47428e+07	1.17214e+07	1.48227e+07	1.82701e+07	1.70782e+07	1.4873e+07	0.00461522	0.00358684	0.00428981	0.00501143	0.00507364	0.00394533	0.00416396	0.0046768	1.12316	0.167565	0.341567
NPC1	1.02595e+08	1.09649e+08	1.10358e+08	1.51612e+08	1.03136e+08	8.65419e+07	0.0321173	0.0335536	0.0319385	0.0415866	0.03064	0.0229568	0.0325365	0.0317278	0.975145	-0.0363111	0.888806
NEO1	9.06941e+06	1.04359e+07	1.35713e+07	5.09397e+06	6.05297e+06	4.15821e+06	0.00283917	0.00319348	0.00392763	0.00139726	0.00179823	0.00110304	0.00332009	0.00143284	0.431568	-1.21234	0.00757037
NELFB	3.35493e+07	2.96217e+07	2.65031e+07	1.76801e+07	1.75998e+07	1.92871e+07	0.0105026	0.00906451	0.00767021	0.00484961	0.00522859	0.00511624	0.0090791	0.00506481	0.557854	-0.842041	0.00825713
CTSA	5.58027e+06	6.42477e+06	1.03884e+07	6.46926e+06	8.74128e+06	6.23058e+06	0.0017469	0.00196604	0.00300649	0.0017745	0.00259689	0.00165277	0.00223981	0.00200805	0.896528	-0.157579	0.660089
NUBP1	2.56961e+07	3.1407e+07	2.88717e+07	3.46906e+07	1.15953e+07	2.45827e+07	0.00804416	0.00961084	0.0083557	0.00951554	0.00344478	0.006521	0.00867023	0.00649377	0.748973	-0.417014	0.297052
OGA	5.33739e+07	4.19311e+07	4.7959e+07	4.88588e+07	6.17355e+07	5.96501e+07	0.0167087	0.0128313	0.0138797	0.0134018	0.0183406	0.0158232	0.0144732	0.0158552	1.09549	0.131572	0.493665
OTUD7B	3.2425e+06	3.75086e+06	3.65269e+06	3.82707e+06	3.99049e+06	3.57519e+06	0.00101506	0.0011478	0.00105712	0.00104975	0.00118551	0.000948383	0.00107332	0.00106121	0.988717	-0.0163705	0.88569
PARVA	2.3018e+07	1.89721e+07	2.90596e+07	1.1674e+07	9.13955e+06	2.18e+06	0.00720577	0.00580563	0.00841007	0.00320213	0.00271521	0.000578282	0.00714049	0.00216521	0.303229	-1.72152	0.0107201
PDPK1	1.71416e+07	1.74241e+07	1.53462e+07	1.40715e+07	1.32875e+07	9.90026e+06	0.00536617	0.00533192	0.0044413	0.00385976	0.00394749	0.00262622	0.00504646	0.00347782	0.68916	-0.537088	0.0399848
PAFAH2	4.04199e+06	4.98813e+06	4.44942e+06	4.38484e+06	3.07759e+06	6.26608e+06	0.00126534	0.00152641	0.0012877	0.00120275	0.000914301	0.00166219	0.00135982	0.00125975	0.926408	-0.11028	0.689992
PLPP1	2.30085e+07	3.38896e+07	3.38226e+07	1.32079e+07	1.88484e+07	1.51085e+07	0.0072028	0.0103705	0.00978853	0.00362289	0.00559953	0.00400779	0.00912062	0.00441007	0.483528	-1.04833	0.0147358
PPP1CB	4.57015e+07	4.76361e+07	4.684e+07	2.77471e+07	1.78432e+07	2.33838e+07	0.0143068	0.0145771	0.0135559	0.00761096	0.0053009	0.00620296	0.0141466	0.00637161	0.450399	-1.15073	0.000459931
PSMC2	2.34501e+08	2.61014e+08	2.96317e+08	2.10261e+08	1.95549e+08	1.90659e+08	0.0734104	0.0798726	0.0857563	0.0576738	0.0580943	0.0505757	0.0796798	0.0554479	0.695885	-0.52308	0.00496159
TP53RK	1.69324e+07	1.83103e+07	1.83449e+07	2.37413e+07	2.10444e+07	2.09053e+07	0.00530069	0.00560311	0.00530915	0.00651217	0.00625194	0.0055455	0.00540431	0.0061032	1.12932	0.175454	0.0840226
PPM1L	9.94125e+06	7.70271e+06	7.7834e+06	6.7819e+06	8.37514e+06	7.06013e+06	0.0031121	0.0023571	0.00225258	0.00186025	0.00248811	0.00187282	0.00257393	0.00207373	0.805668	-0.311742	0.216279
PLS1	6.13164e+06	5.26629e+06	4.11858e+06	8.11737e+06	1.14351e+07	1.05065e+07	0.00191951	0.00161153	0.00119195	0.00222657	0.00339717	0.00278704	0.00157433	0.00280359	1.78082	0.832539	0.0367329
PLA2G2A	1.92491e+06	1.49997e+06	1.279e+06	1.9725e+06	2.65292e+06	2.08376e+06	0.000602593	0.000459005	0.000370153	0.000541049	0.000788138	0.000552754	0.00047725	0.000627314	1.31443	0.394441	0.226823
PLOD2	1.19657e+06	784816	866069	1.84769e+06	1.20477e+06	1.29887e+06	0.000374585	0.000240161	0.000250647	0.000506816	0.000357917	0.000344547	0.000288464	0.000403093	1.39738	0.482722	0.165116
PIN1	3.5616e+07	3.41553e+07	3.95959e+07	2.74099e+07	1.93122e+07	2.49411e+07	0.0111496	0.0104518	0.0114594	0.00751846	0.00573731	0.00661606	0.0110203	0.00662394	0.60107	-0.734396	0.00178077
NPEPPS	3.35143e+08	3.85253e+08	3.91509e+08	3.57333e+08	3.50167e+08	3.34617e+08	0.104916	0.117891	0.113306	0.0980154	0.104029	0.0887631	0.112038	0.0969357	0.865207	-0.208884	0.0610317
PPID	7.98006e+07	7.12873e+07	8.31469e+07	7.50714e+07	7.34492e+07	7.26567e+07	0.0249815	0.0218146	0.0240633	0.0205918	0.0218205	0.0192735	0.0236198	0.0205619	0.870538	-0.200021	0.0625816
PPM1B	7.55749e+06	9.69693e+06	7.1861e+06	3.81594e+06	9.83318e+06	4.91108e+06	0.00236587	0.00296735	0.00207971	0.0010467	0.00292127	0.00130275	0.00247098	0.00175691	0.711017	-0.492043	0.328704
PPIC	2.99842e+06	4.01732e+06	1.75727e+06	1.83587e+06	2.46587e+06	2.2134e+06	0.000938654	0.00122934	0.000508568	0.000503574	0.000732568	0.000587143	0.000892186	0.000607762	0.681205	-0.553838	0.265302
PTPMT1	1.29554e+07	1.12291e+07	9.64248e+06	1.31133e+07	1.66419e+07	1.51972e+07	0.00405568	0.00343622	0.00279061	0.00359693	0.00494402	0.00403133	0.0034275	0.00419076	1.22269	0.290055	0.229987
ZADH2	8.70419e+06	6.90333e+06	8.23259e+06	1.2154e+07	1.66558e+07	1.49541e+07	0.00272484	0.00211248	0.00238258	0.0033338	0.00494816	0.00396684	0.00240663	0.00408294	1.69653	0.762591	0.0288448
PSME1	1.15752e+08	1.00105e+08	1.01072e+08	1.54739e+08	1.70874e+08	1.57966e+08	0.0362361	0.030633	0.0292511	0.0424444	0.0507639	0.0419034	0.0320401	0.0450372	1.40565	0.491239	0.0220601
RBM25	6.98932e+07	7.04246e+07	7.15446e+07	5.0083e+07	5.04678e+07	4.47864e+07	0.02188	0.0215505	0.0207056	0.0137376	0.0149931	0.0118804	0.0213787	0.013537	0.633202	-0.659263	0.0012694
RAB5B	1.54761e+07	2.25897e+07	2.69519e+07	2.46584e+07	2.78008e+07	1.48114e+07	0.00484477	0.00691264	0.00780009	0.00676373	0.00825914	0.00392897	0.00651916	0.00631728	0.969032	-0.0453835	0.902179
RBM47	6.01401e+07	5.98555e+07	5.43753e+07	3.90736e+07	3.52749e+07	3.41265e+07	0.0188268	0.0183163	0.0157366	0.0107178	0.0104796	0.00905265	0.0176266	0.0100833	0.572052	-0.805782	0.00227686
RCOR1	1.86281e+07	1.53249e+07	1.47434e+07	1.34751e+07	1.38158e+07	1.49878e+07	0.00583151	0.00468954	0.00426684	0.00369618	0.00410444	0.00397578	0.0049293	0.00392547	0.796354	-0.328518	0.106021
RABEPK	4.0879e+06	6.05947e+06	5.38966e+06	5.17338e+06	3.03998e+06	5.07321e+06	0.00127971	0.00185425	0.00155981	0.00141904	0.000903125	0.00134576	0.00156459	0.00122264	0.781445	-0.355784	0.213328
RASA1	1.00842e+07	9.80402e+06	9.44004e+06	2.60467e+06	6.76279e+06	4.49574e+06	0.00315686	0.00300012	0.00273202	0.000714454	0.00200911	0.00119257	0.002963	0.00130538	0.44056	-1.18259	0.0140656
RILPL1	8.52304e+06	8.0625e+06	9.79565e+06	1.05396e+07	1.02501e+07	9.70835e+06	0.00266813	0.0024672	0.00283494	0.00289098	0.00304513	0.00257531	0.00265676	0.00283714	1.0679	0.0947719	0.359455
REPIN1	5.79336e+06	3.59407e+06	3.1156e+06	3.07969e+06	3.95518e+06	4.56676e+06	0.00181361	0.00109982	0.000901679	0.00084475	0.00117502	0.00121141	0.0012717	0.00107706	0.846944	-0.239661	0.55244
RMND1	4.18529e+06	4.22817e+06	3.45086e+06	7.37273e+06	1.34684e+07	5.05609e+06	0.0013102	0.00129386	0.000998706	0.00202232	0.00400123	0.00134122	0.00120092	0.00245492	2.0442	1.03154	0.193913
ROCK2	4.04427e+07	4.13809e+07	3.98004e+07	1.99772e+07	2.13588e+07	2.27943e+07	0.0126606	0.0126629	0.0115185	0.00547967	0.00634532	0.00604658	0.0122807	0.00595719	0.485087	-1.04369	0.000159341
RNF126	6.65258e+06	5.3486e+06	5.96358e+06	3.04662e+06	1.48227e+06	3.64168e+06	0.00208259	0.00163672	0.00172591	0.000835678	0.000440357	0.000966021	0.00181507	0.000747352	0.411748	-1.28017	0.0068982
RNF13	2.12481e+06	4.10598e+06	3.50978e+06	1.53623e+07	1.08675e+07	1.04088e+07	0.000665172	0.00125647	0.00101576	0.00421383	0.00322856	0.00276111	0.000979132	0.00340117	3.47365	1.79645	0.00629471
MRPL16	1.97852e+07	2.12769e+07	1.71455e+07	1.26244e+07	1.68447e+07	1.14216e+07	0.00619373	0.00651091	0.00496203	0.00346284	0.00500426	0.00302977	0.00588889	0.00383229	0.650766	-0.619789	0.0543504
RREB1	2.15878e+07	1.32679e+07	1.81363e+07	1.88696e+07	2.28544e+07	2.20741e+07	0.00675803	0.00406011	0.0052488	0.00517588	0.00678965	0.00585555	0.00535565	0.00594036	1.10918	0.149489	0.555532
NAGK	3.93175e+07	5.21618e+07	4.50636e+07	2.61657e+07	2.8111e+07	2.24405e+07	0.0123083	0.015962	0.0130418	0.00717717	0.00835131	0.00595274	0.0137707	0.00716041	0.519975	-0.943487	0.00731634
NCBP2	9.79846e+06	7.91623e+06	5.59529e+06	7.79135e+06	7.83689e+06	9.36375e+06	0.0030674	0.00242244	0.00161932	0.00213714	0.00232821	0.0024839	0.00236972	0.00231642	0.977507	-0.0328217	0.907473
NAAA	2.84626e+07	2.913e+07	3.06624e+07	1.68921e+07	2.12054e+07	1.70216e+07	0.00891021	0.00891405	0.00887395	0.00463346	0.00629975	0.00451528	0.0088994	0.0051495	0.578634	-0.789277	0.00287833
MYO1C	3.99959e+08	3.96132e+08	3.86148e+08	3.57078e+08	4.08378e+08	4.29713e+08	0.125207	0.12122	0.111754	0.0979453	0.121322	0.113989	0.119394	0.111086	0.930414	-0.104056	0.356209
NACAD	561369	703045	595961	1.3708e+07	9.14732e+06	1.45017e+07	0.000175736	0.000215138	0.000172476	0.00376007	0.00271751	0.00384683	0.000187783	0.00344147	18.3268	4.19589	0.000858122
NSD2	642393	741245	647306	1.57375e+06	931567	1.02136e+06	0.000201101	0.000226828	0.000187335	0.000431676	0.000276753	0.000270933	0.000205088	0.000326454	1.59177	0.670636	0.0874622
NUBPL	7.12916e+06	6.22614e+06	5.8809e+06	5.42511e+06	8.61218e+06	5.99461e+06	0.00223178	0.00190525	0.00170198	0.00148809	0.00255853	0.00159018	0.00194634	0.00187893	0.965369	-0.0508483	0.865864
PDPR	3.73231e+07	4.16178e+07	3.34745e+07	8.71779e+06	1.13668e+07	3.24799e+07	0.011684	0.0127354	0.00968779	0.00239126	0.00337688	0.00861587	0.0113691	0.00479467	0.42173	-1.24561	0.0366144
DDO	4.11386e+06	384914	3.92135e+06	3.19613e+06	4.02167e+06	3.62738e+06	0.00128784	0.000117787	0.00113487	0.000876689	0.00119477	0.000962226	0.000846832	0.00101123	1.19413	0.255961	0.687049
DHX38	3.61406e+07	3.80304e+07	3.57976e+07	2.61075e+07	2.84804e+07	2.57668e+07	0.0113138	0.0116377	0.0103601	0.00716121	0.00846104	0.0068351	0.0111038	0.00748578	0.674161	-0.568835	0.00448864
PTBP3	1.12587e+07	2.12249e+07	1.11684e+07	1.56457e+07	1.17823e+07	9.97239e+06	0.00352453	0.006495	0.00323221	0.00429157	0.00350031	0.00264535	0.00441725	0.00347908	0.787612	-0.344443	0.458798
PRXL2B	7.49269e+06	4.85665e+06	5.63216e+06	433612	5.76819e+06	744821	0.00234558	0.00148618	0.00162999	0.000118938	0.00171363	0.000197577	0.00182058	0.000676715	0.371702	-1.42778	0.121292
RBM34	9.02383e+07	1.02144e+08	7.36547e+07	9.1609e+07	9.95396e+07	5.21698e+07	0.028249	0.0312571	0.0213162	0.0251281	0.0295715	0.013839	0.0269408	0.0228462	0.848014	-0.237839	0.500207
TP53I3	5.61741e+06	9.93188e+06	9.11134e+06	6.95197e+06	7.56748e+06	5.65861e+06	0.00175853	0.00303924	0.00263689	0.0019069	0.00224817	0.00150105	0.00247822	0.00188537	0.760777	-0.394455	0.245006
RABEP2	2.6364e+06	3.67554e+06	2.79744e+06	926776	815384	4.33388e+06	0.000825325	0.00112475	0.000809602	0.000254212	0.000242237	0.00114964	0.000919892	0.000548695	0.596478	-0.74546	0.307273
RBL2	5.50956e+06	5.09209e+06	5.00373e+06	6.64803e+06	5.9859e+06	5.6798e+06	0.00172476	0.00155823	0.00144812	0.00182353	0.00177831	0.00150667	0.00157704	0.00170284	1.07977	0.110724	0.379674
HRAS	2.60598e+07	2.81556e+07	2.64353e+07	3.42019e+07	2.40272e+07	2.12423e+07	0.00815801	0.00861587	0.00765058	0.00938147	0.00713807	0.00563489	0.00814149	0.00738481	0.907059	-0.140732	0.537606
RBM19	2.36353e+06	2.48871e+06	2.23927e+06	3.31589e+06	2.64e+06	3.02983e+06	0.000739901	0.000761566	0.000648062	0.000909538	0.0007843	0.000803715	0.00071651	0.000832518	1.16191	0.216494	0.0903731
RAB20	5.89025e+06	5.31423e+06	4.80814e+06	5.06333e+06	4.81148e+06	6.33659e+06	0.00184394	0.0016262	0.00139151	0.00138886	0.00142941	0.00168089	0.00162055	0.00149972	0.925437	-0.111794	0.490628
RRM2	1.83603e+07	1.35042e+07	1.23628e+07	1.01662e+07	1.56558e+07	1.55932e+07	0.00574768	0.00413242	0.00357789	0.00278856	0.00465108	0.00413637	0.004486	0.00385867	0.860159	-0.217325	0.504062
LETM1	2.02491e+08	2.17089e+08	2.01769e+08	1.68041e+08	1.79378e+08	1.51286e+08	0.0633896	0.0664313	0.0583936	0.0460932	0.0532902	0.0401313	0.0627382	0.0465049	0.741254	-0.431961	0.0220949
LMNB1	4.70862e+08	3.78112e+08	3.80922e+08	4.5665e+08	5.40858e+08	5.8398e+08	0.147403	0.115706	0.110242	0.125258	0.16068	0.154911	0.12445	0.146949	1.18079	0.23975	0.231337
MGST2	1.81091e+07	1.7156e+07	1.79626e+07	1.93624e+07	1.90909e+07	1.78814e+07	0.00566905	0.0052499	0.00519853	0.00531105	0.00567159	0.00474335	0.00537249	0.005242	0.97571	-0.0354753	0.694088
OMA1	1.60682e+07	1.70437e+07	1.55913e+07	8.68025e+06	6.3506e+06	4.34528e+06	0.00503014	0.00521553	0.00451225	0.00238097	0.00188665	0.00115266	0.00491931	0.00180676	0.367279	-1.44505	0.00167941
PCBP3	2.06551e+07	2.04444e+07	2.59341e+07	1.98771e+07	2.09854e+07	2.12663e+07	0.00646607	0.00625618	0.00750552	0.00545222	0.00623441	0.00564127	0.00674259	0.00577597	0.856639	-0.223241	0.099485
PDCD2L	7.53032e+06	1.12449e+07	1.20129e+07	2.0827e+06	5.54148e+06	4.56503e+06	0.00235736	0.00344105	0.00347662	0.000571279	0.00164628	0.00121095	0.00309168	0.00114284	0.36965	-1.43577	0.0155678
PKP3	8.49695e+07	6.98994e+07	7.30943e+07	5.63876e+07	6.25771e+07	5.65055e+07	0.0265996	0.0213898	0.0211541	0.015467	0.0185906	0.0149891	0.0230479	0.0163489	0.709345	-0.495441	0.0334898
PPIF	1.3308e+08	1.36309e+08	1.25234e+08	8.3698e+07	7.19771e+07	1.04775e+08	0.0416605	0.0417119	0.0362438	0.0229581	0.0213832	0.0277935	0.0398721	0.0240449	0.603052	-0.729646	0.00393653
PSMB5	9.34267e+07	1.01515e+08	9.95685e+07	9.31553e+07	1.10645e+08	8.0244e+07	0.0292472	0.0310644	0.0288159	0.0255522	0.0328707	0.0212861	0.0297091	0.0265697	0.894327	-0.161126	0.414563
PTCD1	3.67241e+06	4.84023e+06	4.47437e+06	2.24778e+07	1.55076e+07	8.81984e+06	0.00114965	0.00148115	0.00129492	0.0061656	0.00460705	0.00233962	0.00130857	0.00437076	3.3401	1.73989	0.0515546
RAD17	2.33159e+06	1.83102e+06	2.08756e+06	1.29503e+06	934376	1.16082e+06	0.000729903	0.00056031	0.000604155	0.000355221	0.000277587	0.000307929	0.000631456	0.000313579	0.496597	-1.00985	0.00463626
RAB18	4.71518e+07	6.03638e+07	6.45598e+07	6.04131e+07	5.00011e+07	5.05722e+07	0.0147608	0.0184719	0.0186841	0.0165711	0.0148545	0.0134152	0.0173056	0.0149469	0.863705	-0.21139	0.206674
RALB	2.61698e+07	2.91088e+07	3.08916e+07	3.86825e+07	4.93684e+07	4.14188e+07	0.00819243	0.00890756	0.00894026	0.0106105	0.0146665	0.0109871	0.00868008	0.012088	1.39262	0.477798	0.0607871
REEP6	3.48144e+07	3.77623e+07	3.95078e+07	2.35238e+07	2.18374e+07	1.78837e+07	0.0108986	0.0115556	0.0114339	0.00645251	0.00648752	0.00474396	0.011296	0.00589467	0.521835	-0.938334	0.000897084
ARHGAP5	3.80155e+06	3.30912e+06	3.54566e+06	1.40384e+07	2.95727e+06	1.74669e+06	0.00119007	0.00101262	0.00102614	0.00385069	0.000878554	0.000463341	0.00107628	0.00173086	1.60819	0.68544	0.573139
UPF2	1.27657e+07	1.66583e+07	1.50176e+07	1.67156e+07	1.03722e+07	7.42121e+06	0.00399628	0.00509759	0.0043462	0.00458503	0.00308139	0.00196861	0.00448002	0.00321167	0.716888	-0.480181	0.198919
MLH3	598723	857222	673307	2.37741e+06	3.10871e+06	2.52399e+06	0.00018743	0.000262318	0.00019486	0.000652115	0.000923544	0.000669533	0.000214869	0.000748397	3.48304	1.80035	0.00420714
APOO	4.67763e+07	3.02196e+07	4.06485e+07	3.03805e+07	3.69459e+07	3.99711e+07	0.0146433	0.00924748	0.011764	0.00833327	0.010976	0.010603	0.0118849	0.00997077	0.838943	-0.253356	0.338902
MAP2K4	1.40341e+07	1.33693e+07	1.58068e+07	1.07568e+07	1.04616e+07	8.96357e+06	0.00439337	0.00409113	0.00457461	0.00295056	0.00310797	0.00237775	0.00435304	0.00281209	0.646008	-0.630377	0.00422924
SLC25A3	5.34541e+08	5.54109e+08	5.27563e+08	5.38325e+08	6.17995e+08	4.95876e+08	0.167338	0.169562	0.152681	0.147661	0.183596	0.13154	0.163194	0.154265	0.945291	-0.0811702	0.612401
MRM1	1.32019e+06	1.80713e+06	1.0709e+06	624000	702140	1.22266e+06	0.000413284	0.000552998	0.000309927	0.000171161	0.000208594	0.000324331	0.000425403	0.000234696	0.551702	-0.858039	0.0861499
FAM114A1	1.74428e+07	1.66065e+07	2.67405e+07	1.98578e+07	2.23267e+07	2.6827e+07	0.00546047	0.00508173	0.0077389	0.00544694	0.00663288	0.00711633	0.0060937	0.00639872	1.05005	0.0704644	0.768147
ATIC	4.31985e+08	4.73798e+08	4.37383e+08	4.61243e+08	3.9724e+08	4.16705e+08	0.135233	0.144986	0.126582	0.126518	0.118013	0.110538	0.1356	0.118356	0.872833	-0.196223	0.0705007
PAPOLA	3.78714e+07	2.73928e+07	2.76444e+07	2.69943e+07	2.19824e+07	1.72141e+07	0.0118556	0.00838245	0.00800049	0.00740445	0.00653061	0.00456635	0.00941285	0.00616714	0.655182	-0.610031	0.0943009
PGRMC2	4.96623e+07	5.53994e+07	5.99349e+07	4.79222e+07	4.7297e+07	4.50292e+07	0.0155468	0.0169527	0.0173456	0.0131449	0.0140511	0.0119448	0.016615	0.013047	0.78525	-0.348777	0.0120796
NAPRT	9.04792e+07	9.41562e+07	9.63825e+07	6.75934e+07	5.88547e+07	5.37078e+07	0.0283245	0.0288126	0.0278938	0.0185407	0.0174847	0.0142469	0.0283437	0.0167574	0.591224	-0.758224	0.000925518
POMGNT2	2.23778e+06	1.32183e+06	1.75905e+06	4.81517e+06	3.87971e+06	7.0969e+06	0.000700536	0.000404491	0.000509082	0.00132079	0.00115259	0.00188258	0.000538037	0.00145199	2.69868	1.43225	0.0182328
PLPP6	1.21699e+07	1.77252e+07	2.08131e+07	8.47033e+06	9.18944e+06	5.3966e+06	0.00380978	0.00542408	0.00602348	0.00232339	0.00273003	0.00143154	0.00508578	0.00216165	0.425039	-1.23433	0.0186772
PPP1R14B	6.46789e+06	1.00926e+07	9.52372e+06	2.50148e+07	1.30472e+07	2.75089e+07	0.00202477	0.00308841	0.00275624	0.00686148	0.0038761	0.00729723	0.00262314	0.00601161	2.29176	1.19646	0.0389656
PPP1R10	1.80787e+07	1.76792e+07	1.60076e+07	1.32311e+07	9.9172e+06	1.01704e+07	0.00565954	0.00540999	0.00463271	0.00362925	0.00294623	0.00269787	0.00523408	0.00309112	0.590575	-0.759808	0.00674378
PRSS8	3.1282e+06	5.58554e+06	5.50233e+06	666772	3.02086e+06	2.95848e+06	0.000979281	0.00170923	0.00159242	0.000182893	0.000897447	0.00078479	0.00142697	0.00062171	0.435684	-1.19864	0.0639226
PTPA	1.06802e+08	1.1345e+08	1.18945e+08	9.98444e+07	1.32968e+08	9.42319e+07	0.0334343	0.0347166	0.0344237	0.027387	0.0395026	0.0249967	0.0341915	0.0306288	0.8958	-0.158752	0.473463
PTPRJ	9.97898e+06	1.28912e+06	1.43026e+06	1.84153e+06	2.07989e+06	1.0775e+06	0.00312391	0.000394482	0.000413927	0.000505126	0.000617901	0.000285826	0.00131077	0.000469618	0.358275	-1.48086	0.408471
RFX1	9.46026e+06	9.58413e+06	8.30146e+06	8.64791e+06	8.23522e+06	6.87386e+06	0.00296153	0.00293283	0.00240251	0.00237209	0.00244654	0.00182341	0.00276562	0.00221402	0.800549	-0.320938	0.108339
RPL21	8.07792e+07	7.43539e+07	7.37831e+07	3.6452e+07	4.16663e+07	3.9387e+07	0.0252879	0.022753	0.0213534	0.00999867	0.0123783	0.0104481	0.0231314	0.0109417	0.473023	-1.08002	0.000865346
RO60	1.59189e+08	1.72306e+08	1.46958e+08	1.51734e+08	1.43299e+08	1.26139e+08	0.0498339	0.0527273	0.0425309	0.0416202	0.0425718	0.0334607	0.048364	0.0392176	0.810883	-0.302434	0.0944932
RNASEH2C	5.99893e+06	3.59923e+06	2.78874e+06	887848	971422	912056	0.00187796	0.0011014	0.000807084	0.000243534	0.000288593	0.000241939	0.00126215	0.000258022	0.204431	-2.29032	0.034846
MRPL20	1.64894e+07	1.11144e+07	1.10427e+07	1.35431e+07	1.77255e+07	1.71938e+07	0.005162	0.0034011	0.00319586	0.00371484	0.00526593	0.00456096	0.00391965	0.00451391	1.15161	0.203652	0.482458
RNASEL	191186	63017.7	404035	1.84839e+06	1.38968e+06	1.61381e+06	5.98508e-05	1.9284e-05	0.000116931	0.000507008	0.000412849	0.000428091	6.53552e-05	0.000449316	6.87499	2.78136	0.00070157
MRPL41	2.44229e+07	2.39365e+07	2.40774e+07	2.18026e+07	2.31069e+07	2.42539e+07	0.00764556	0.0073248	0.0069682	0.00598039	0.00686465	0.00643376	0.00731285	0.00642627	0.878764	-0.186453	0.0510304
MRPL35	7.05812e+06	5.17151e+06	5.64366e+06	7.16344e+06	8.60833e+06	9.25247e+06	0.00220954	0.00158253	0.00163332	0.00196491	0.00255739	0.00245438	0.00180846	0.00232556	1.28593	0.362814	0.129783
MYG1	5.47377e+07	4.30712e+07	4.2802e+07	5.26814e+07	5.44347e+07	4.911e+07	0.0171356	0.0131802	0.0123872	0.0144503	0.0161716	0.0130273	0.0142343	0.0145498	1.02216	0.0316181	0.863983
NACA	1.75553e+08	1.67596e+08	1.80647e+08	1.36101e+08	1.22137e+08	1.48057e+08	0.0549567	0.0512859	0.0522806	0.0373321	0.0362848	0.0392749	0.0528411	0.0376306	0.712146	-0.489754	0.000410888
NDUFS4	1.33424e+07	7.34434e+06	7.69872e+06	1.61944e+07	1.49317e+07	1.77231e+07	0.00417683	0.00224743	0.00222807	0.00444206	0.00443596	0.00470136	0.00288411	0.00452646	1.56945	0.650257	0.0655043
NIBAN2	9.18507e+07	8.93538e+07	8.91396e+07	5.73889e+07	6.29155e+07	5.35223e+07	0.0287538	0.0273431	0.0257977	0.0157416	0.0186911	0.0141977	0.0272982	0.0162101	0.593818	-0.751908	0.00212239
NEK6	928666	886399	406970	2.56797e+06	3.43319e+06	2.72904e+06	0.000290719	0.000271246	0.00011778	0.000704385	0.00101994	0.000723927	0.000226582	0.000816085	3.60173	1.84869	0.00703053
ACP3	7.22607e+06	1.29828e+07	2.12962e+07	2.10542e+07	5.34884e+07	4.46793e+07	0.00226212	0.00397287	0.00616328	0.00577512	0.0158905	0.011852	0.00413275	0.0111725	2.70341	1.43478	0.0890663
NELFA	9.42017e+06	9.11613e+06	1.10624e+07	1.64743e+07	2.3842e+07	1.92142e+07	0.00294898	0.00278962	0.00320154	0.00451886	0.00708304	0.00509689	0.00298005	0.00556627	1.86785	0.901375	0.0301738
NRDE2	1.23851e+06	2.74358e+06	2.11546e+06	1.60253e+06	1.37103e+06	1.52847e+06	0.000387714	0.000839559	0.00061223	0.000439569	0.00040731	0.000405453	0.000613168	0.000417444	0.680799	-0.554699	0.209198
NUDT3	3.53529e+06	3.67849e+06	2.76244e+06	8.20293e+06	1.09603e+07	9.86856e+06	0.00110672	0.00112565	0.000799472	0.00225004	0.00325612	0.00261781	0.00101061	0.00270799	2.67955	1.42199	0.00556394
NUP88	3.51039e+07	3.65727e+07	3.21311e+07	3.03308e+07	3.75671e+07	3.37572e+07	0.0109893	0.0111916	0.00929897	0.00831963	0.0111606	0.0089547	0.0104933	0.0094783	0.903274	-0.146764	0.388192
PGAP6	348361	215844	362363	316699	234501	232572	0.000109054	6.60501e-05	0.000104871	8.68695e-05	6.96663e-05	6.16938e-05	9.33249e-05	7.27432e-05	0.779462	-0.35945	0.256899
PRPF39	6.49106e+06	8.60356e+06	6.40409e+06	6.84279e+06	8.32279e+06	7.38228e+06	0.00203202	0.00263277	0.00185339	0.00187696	0.00247256	0.00195828	0.00217273	0.0021026	0.967723	-0.0473335	0.826963
RBM15	2.76355e+07	2.63458e+07	2.34112e+07	1.69674e+07	1.53334e+07	1.57469e+07	0.00865129	0.00806205	0.00677537	0.00465409	0.00455528	0.00417716	0.00782957	0.00446218	0.569914	-0.811185	0.00417857
RAI1	7.91692e+06	7.95594e+06	8.26246e+06	9.0542e+06	1.05729e+07	7.15963e+06	0.00247839	0.00243459	0.00239122	0.00248354	0.00314104	0.00189922	0.00243473	0.00250793	1.03007	0.0427369	0.848617
RIF1	1.57951e+07	1.40582e+07	1.14129e+07	9.08408e+06	1.11056e+07	7.89669e+06	0.00494464	0.00430193	0.00330297	0.00249174	0.00329928	0.00209474	0.00418318	0.00262859	0.628371	-0.670312	0.0591753
RFC1	2.5387e+07	1.74227e+07	1.6466e+07	2.37787e+07	1.31109e+07	1.00446e+07	0.00794739	0.00533149	0.00476538	0.00652243	0.00389504	0.00266451	0.00601475	0.00436066	0.724994	-0.463959	0.332499
RHBDD1	1.09773e+06	1.89459e+06	2.22856e+06	926556	1.0264e+06	1.07566e+06	0.000343645	0.000579762	0.000644962	0.000254151	0.000304925	0.000285337	0.000522789	0.000281471	0.538403	-0.893243	0.0598714
ARHGAP12	1.08037e+06	972410	1.20224e+06	1.00497e+06	1.10013e+06	705870	0.000338208	0.000297566	0.000347938	0.00027566	0.000326831	0.000187245	0.000327904	0.000263245	0.802811	-0.316868	0.212145
RPL31	1.54487e+08	1.64518e+08	1.58263e+08	1.54663e+08	1.54029e+08	1.74577e+08	0.0483621	0.050344	0.0458024	0.0424236	0.0457595	0.0463096	0.0481695	0.0448309	0.930691	-0.103626	0.135499
GSTP1	2.98825e+07	2.33477e+07	2.53473e+07	7.6547e+06	7.88972e+06	8.70003e+06	0.00935471	0.0071446	0.00733571	0.00209966	0.0023439	0.00230784	0.00794501	0.00225047	0.283255	-1.81983	0.00131878
HOMER2	7.7072e+06	1.01167e+07	1.22647e+07	4.37053e+06	3.668e+06	3.28507e+06	0.00241273	0.0030958	0.0035495	0.00119882	0.0010897	0.000871422	0.00301934	0.00105331	0.348856	-1.5193	0.00464201
HSPA1L	3.4696e+06	3.1692e+06	2.42786e+06	1.4859e+06	1.66268e+06	1.50057e+06	0.00108615	0.000969802	0.000702642	0.000407576	0.000493954	0.000398053	0.000919533	0.000433194	0.471103	-1.08589	0.0144101
HMGB2	3.40716e+07	3.09596e+07	2.40592e+07	1.22871e+07	1.46066e+07	1.6396e+07	0.0106661	0.00947392	0.00696291	0.00337032	0.00433937	0.00434933	0.00903431	0.00401967	0.444934	-1.16834	0.011655
SERPINB1	1.82797e+06	2.51752e+06	3.00111e+06	1.80166e+06	1.90953e+06	559528	0.000572244	0.000770383	0.000868546	0.00049419	0.00056729	0.000148425	0.000737058	0.000403301	0.547178	-0.869919	0.0988718
MTIF3	3.55385e+06	1.8629e+06	907782	2.28736e+06	2.31778e+06	3.40924e+06	0.00111253	0.000570063	0.000262719	0.000627415	0.000688573	0.000904361	0.000648438	0.000740116	1.14138	0.190784	0.744276
CAMK2D	2.22981e+07	2.22629e+07	2.55467e+07	2.34917e+07	2.49266e+07	2.10201e+07	0.00698041	0.00681264	0.0073934	0.0064437	0.00740525	0.00557595	0.00706215	0.00647497	0.916855	-0.125235	0.350318
PRKCD	1.52936e+08	1.57853e+08	1.45913e+08	6.30384e+07	6.96884e+07	6.02657e+07	0.0478767	0.0483045	0.0422284	0.0172912	0.0207032	0.0159866	0.0461365	0.0179937	0.390009	-1.35842	0.000307764
MSH2	8.13191e+06	7.57544e+06	6.41812e+06	3.94197e+06	2.31716e+06	2.24258e+06	0.00254569	0.00231815	0.00185745	0.00108127	0.00068839	0.000594885	0.00224043	0.000788182	0.351799	-1.50718	0.00445774
MORC3	3.47748e+06	1.99377e+06	2.34773e+06	288017	2.21479e+06	637876	0.00108862	0.00061011	0.000679451	7.90022e-05	0.000657976	0.000169208	0.000792728	0.000302062	0.381041	-1.39198	0.103751
MTRR	2.34382e+06	1.96203e+06	2.18336e+06	3.6212e+07	4.17694e+07	4.52171e+07	0.00073373	0.000600398	0.000631882	0.00993284	0.012409	0.0119946	0.000655337	0.0114455	17.465	4.1264	0.00014799
MTX1	4.18657e+07	4.76209e+07	4.38598e+07	7.2123e+07	8.0432e+07	8.00313e+07	0.013106	0.0145724	0.0126934	0.0197831	0.023895	0.0212297	0.0134573	0.0216359	1.60775	0.685043	0.00357085
ORC1	304484	308946	367689	5.8445e+06	1.00924e+07	8.26755e+06	9.53187e-05	9.45403e-05	0.000106412	0.00160313	0.00299827	0.00219311	9.8757e-05	0.00226484	22.9334	4.51938	0.00585846
PCBP2	2.33655e+08	2.71093e+08	2.55305e+08	2.31618e+08	2.91749e+08	2.20197e+08	0.0731456	0.0829568	0.0738872	0.063532	0.0866737	0.0584112	0.0766632	0.069539	0.907071	-0.140712	0.484084
PABPC1	4.7519e+08	5.0394e+08	5.21264e+08	3.21659e+08	3.13761e+08	3.35993e+08	0.148758	0.15421	0.150858	0.0882299	0.0932129	0.0891282	0.151275	0.0901904	0.5962	-0.746131	1.01403e-05
PCDH11X	2.23701e+07	2.98151e+07	2.45762e+07	1.91716e+07	2.3508e+07	2.42717e+07	0.00700295	0.00912368	0.00711253	0.0052587	0.00698382	0.00643849	0.00774639	0.006227	0.803859	-0.314986	0.15092
PEX5	2.81686e+07	2.56653e+07	2.78532e+07	2.91476e+07	2.85632e+07	2.45482e+07	0.00881817	0.00785382	0.00806094	0.0079951	0.00848563	0.00651184	0.00824431	0.00766419	0.929634	-0.105265	0.430182
RPL7A	3.79344e+08	4.19387e+08	3.50293e+08	3.61079e+08	3.7069e+08	3.30464e+08	0.118754	0.128336	0.101377	0.0990428	0.110126	0.0876614	0.116156	0.0989433	0.851816	-0.231387	0.167207
STX16	7.88903e+06	8.0198e+06	9.16023e+06	4.26973e+06	1.89332e+06	2.34143e+06	0.00246966	0.00245413	0.00265104	0.00117117	0.000562474	0.000621106	0.00252494	0.000784917	0.310865	-1.68564	0.00103501
PEX10	786490	574432	771132	2.13894e+06	3.20811e+06	999753	0.00024621	0.000175781	0.000223171	0.000586704	0.000953075	0.000265202	0.000215054	0.000601661	2.79771	1.48425	0.125087
PREPL	1.21562e+07	1.22997e+07	1.02805e+07	1.21553e+07	1.27643e+07	8.83552e+06	0.00380548	0.00376382	0.00297526	0.00333417	0.00379206	0.00234378	0.00351485	0.00315667	0.898095	-0.155059	0.517763
RABAC1	2.49591e+06	2.5898e+06	3.06673e+06	4.68152e+06	5.56621e+06	4.69854e+06	0.000781343	0.000792503	0.000887535	0.00128413	0.00165363	0.00124637	0.000820461	0.00139471	1.69991	0.765458	0.0128621
PPP6C	1.46226e+07	1.6462e+07	1.37322e+07	1.50474e+07	1.4015e+07	1.3969e+07	0.00457759	0.00503752	0.00397419	0.00412745	0.00416361	0.00370553	0.00452977	0.00399886	0.882796	-0.179847	0.194685
PTPN6	6.80818e+07	7.05054e+07	7.13673e+07	5.60313e+07	5.26873e+07	5.17045e+07	0.021313	0.0215753	0.0206542	0.0153692	0.0156525	0.0137155	0.0211808	0.0149124	0.704053	-0.506245	0.000698939
PSEN1	625316	660989	865322	1.412e+06	3.69192e+06	3.27048e+06	0.000195755	0.000202269	0.000250431	0.000387307	0.00109681	0.000867553	0.000216152	0.000783889	3.62657	1.85861	0.0537208
RBX1	1.77703e+07	1.13963e+07	1.95398e+07	7.54032e+06	9.96411e+06	1.24831e+07	0.005563	0.00348736	0.00565497	0.00206829	0.00296017	0.00331136	0.00490178	0.00277994	0.567129	-0.818252	0.0565673
RAB6B	1.36213e+07	2.34948e+06	1.55444e+06	4.05855e+06	1.20798e+07	5.27795e+06	0.00426414	0.000718962	0.000449866	0.00111325	0.00358869	0.00140007	0.00181099	0.002034	1.12315	0.167545	0.885726
RAB3GAP1	1.9991e+07	2.42833e+07	2.31109e+07	3.09773e+07	2.54125e+07	1.99137e+07	0.00625817	0.00743092	0.00668847	0.00849697	0.00754961	0.00528247	0.00679252	0.00710969	1.04669	0.065839	0.76992
RASEF	2.21629e+06	2.22379e+06	3.19172e+06	4.55465e+06	5.27262e+06	4.07832e+06	0.00069381	0.000680499	0.00092371	0.00124933	0.0015664	0.00108185	0.000766006	0.00129919	1.69606	0.762187	0.0304933
RBM12	6.49041e+07	4.75145e+07	4.96888e+07	5.25803e+07	5.60451e+07	5.97788e+07	0.0203182	0.0145399	0.0143803	0.0144226	0.01665	0.0158574	0.0164128	0.0156434	0.953119	-0.0692714	0.72761
RAB32	3.56123e+06	5.62142e+06	4.98315e+06	4.86518e+06	4.44791e+06	3.83388e+06	0.00111484	0.0017202	0.00144216	0.0013345	0.0013214	0.001017	0.00142574	0.0012243	0.858716	-0.219748	0.378028
RANGAP1	1.79156e+08	1.62324e+08	1.68412e+08	1.29808e+08	1.27648e+08	1.26997e+08	0.0560848	0.0496727	0.0487399	0.035606	0.037922	0.0336881	0.0514991	0.0357387	0.693967	-0.52706	0.00380877
RPL28	2.25801e+08	2.68147e+08	2.33207e+08	1.28733e+08	1.77343e+08	1.53294e+08	0.0706868	0.0820554	0.067492	0.0353111	0.0526854	0.0406639	0.0734114	0.0428868	0.584198	-0.775471	0.0107856
RNPS1	2.70179e+07	2.2404e+07	2.06265e+07	5.03582e+07	9.01458e+07	9.98192e+07	0.00845795	0.00685582	0.00596947	0.0138131	0.0267808	0.0264788	0.00709441	0.0223576	3.15143	1.65601	0.024425
RNF121	1.23422e+06	950448	819582	3.02246e+06	2.76534e+06	2.37974e+06	0.000386373	0.000290846	0.000237193	0.000829052	0.000821536	0.000631268	0.000304804	0.000760619	2.49544	1.31929	0.00428456
RNF14	4.57725e+06	5.0943e+06	4.80963e+06	6.25434e+06	3.4977e+06	4.41723e+06	0.00143291	0.0015589	0.00139194	0.00171555	0.00103911	0.00117175	0.00146125	0.0013088	0.895671	-0.158959	0.513636
RNF167	2.10035e+06	2.44176e+06	2.20882e+06	1.31052e+07	1.0247e+07	1.20481e+07	0.000657514	0.0007472	0.000639248	0.0035947	0.00304421	0.00319597	0.000681321	0.00327829	4.81168	2.26654	0.000101051
PRPF31	4.32449e+07	3.65546e+07	3.52653e+07	2.95497e+07	2.94473e+07	4.07276e+07	0.0135378	0.011186	0.010206	0.00810539	0.0087483	0.0108037	0.0116433	0.00921914	0.791798	-0.336797	0.131257
RBM22	1.67936e+07	1.19592e+07	1.67376e+07	1.10504e+07	1.01287e+07	1.0374e+07	0.00525721	0.00365961	0.00484398	0.0030311	0.00300905	0.0027519	0.00458693	0.00293068	0.63892	-0.646293	0.0272679
RAB3B	1.76545e+07	2.0906e+07	2.52238e+07	5.60157e+06	8.84005e+06	9.50698e+06	0.00552673	0.00639744	0.00729996	0.00153649	0.00262623	0.00252189	0.00640804	0.00222821	0.34772	-1.524	0.00250077
RNF2	1.74386e+07	1.58102e+07	1.53726e+07	2.66473e+07	1.74943e+07	1.9169e+07	0.00545914	0.00483808	0.00444894	0.00730926	0.00519725	0.00508491	0.00491539	0.00586381	1.19295	0.254533	0.291382
HNRNPA0	1.21541e+08	1.40035e+08	1.25287e+08	9.55036e+07	1.07416e+08	9.72618e+07	0.0380485	0.042852	0.0362592	0.0261963	0.0319115	0.0258004	0.0390532	0.0279694	0.716187	-0.481591	0.0164611
MRPL38	6.8421e+07	6.66424e+07	6.50036e+07	7.80382e+07	8.256e+07	6.90846e+07	0.0214192	0.0203932	0.0188125	0.0214056	0.0245272	0.0183259	0.0202083	0.0214196	1.05994	0.0839828	0.567006
POLR2C	7.22726e+06	6.86859e+06	8.96018e+06	5.51707e+06	6.73908e+06	3.70653e+07	0.00226249	0.00210185	0.00259314	0.00151332	0.00200207	0.00983224	0.00231916	0.00444921	1.91845	0.939945	0.474157
MRPL48	2.02016e+07	1.9445e+07	2.11424e+07	1.08058e+07	1.79684e+07	1.34957e+07	0.00632411	0.00595034	0.00611877	0.00296401	0.00533809	0.00357998	0.00613107	0.00396069	0.646003	-0.630386	0.0392894
POLR3F	1.9331e+07	1.72513e+07	2.04779e+07	1.35787e+07	1.52832e+07	1.10553e+07	0.00605157	0.00527905	0.00592647	0.0037246	0.00454038	0.0029326	0.00575236	0.00373253	0.648869	-0.624002	0.0180303
RRS1	5.98602e+07	6.57437e+07	6.19167e+07	8.41742e+07	9.85331e+07	1.12446e+08	0.0187392	0.0201181	0.0179192	0.0230887	0.0292725	0.0298282	0.0189255	0.0273965	1.4476	0.533659	0.0197808
GTF3C1	4.16147e+07	3.87359e+07	3.26604e+07	4.59447e+07	5.47695e+07	5.7975e+07	0.0130274	0.0118535	0.00945216	0.0126025	0.0162711	0.0153789	0.0114444	0.0147508	1.28891	0.366155	0.0960896
TMCO3	723736	621247	940914	2.11045e+06	1.73486e+06	822471	0.000226565	0.000190107	0.000272308	0.000578891	0.000515396	0.000218175	0.00022966	0.000437487	1.90493	0.929741	0.141559
TLE5	9.04987e+06	2.70589e+06	2.35832e+06	6.18387e+06	6.5282e+06	7.8231e+06	0.00283306	0.000828026	0.000682517	0.00169622	0.00193942	0.00207521	0.00144787	0.00190362	1.31477	0.394814	0.551954
C9orf78	4.09171e+06	4.40842e+06	3.68584e+06	3.65416e+06	4.40793e+06	4.77131e+06	0.00128091	0.00134902	0.00106671	0.00100232	0.00130952	0.00126567	0.00123221	0.00119251	0.967777	-0.0472536	0.772251
TRMT10C	6.21545e+07	6.74331e+07	6.06037e+07	8.08242e+07	6.82994e+07	6.38082e+07	0.0194574	0.0206351	0.0175392	0.0221698	0.0202906	0.0169263	0.0192106	0.0197956	1.03045	0.0432755	0.758846
TSC2	2.02485e+06	1.76522e+06	3.63898e+06	3.51968e+06	7.28356e+06	3.37684e+06	0.000633877	0.000540174	0.00105315	0.000965438	0.00216382	0.000895765	0.0007424	0.00134168	1.80721	0.853767	0.245527
UBR7	2.06229e+07	1.78864e+07	2.45029e+07	7.61995e+06	1.4707e+07	1.47579e+07	0.00645598	0.0054734	0.00709134	0.00209013	0.00436921	0.0039148	0.00634024	0.00345805	0.545412	-0.874581	0.02656
UBE2A	1.18299e+07	1.08599e+07	1.10967e+07	8.55383e+06	2.27162e+06	2.9934e+06	0.00370335	0.00332323	0.00321147	0.00234629	0.000674858	0.000794051	0.00341268	0.00127173	0.372649	-1.42411	0.018573
TXNDC12	9.03941e+06	7.85873e+06	9.9073e+06	2.11028e+07	2.65723e+07	2.7797e+07	0.00282978	0.00240484	0.00286725	0.00578844	0.00789417	0.00737363	0.00270062	0.00701875	2.59893	1.37792	0.00267079
USP47	1.44328e+07	1.50771e+07	2.06909e+07	8.11468e+06	1.02052e+07	1.06442e+07	0.00451817	0.00461373	0.00598811	0.00222583	0.00303179	0.00282356	0.00504	0.00269373	0.53447	-0.90382	0.0116548
STAM	4.33416e+07	2.70694e+07	3.12114e+07	1.64642e+07	9.24678e+06	1.07897e+07	0.0135681	0.00828348	0.00903283	0.00451608	0.00274706	0.00286216	0.0102948	0.0033751	0.327845	-1.60891	0.0166645
SRP72	7.0275e+07	7.85929e+07	7.68352e+07	1.00925e+08	1.0161e+08	1.01498e+08	0.0219995	0.0240501	0.0222367	0.0276834	0.0301865	0.026924	0.0227621	0.0282646	1.24174	0.312363	0.00954865
SURF6	2.06082e+07	2.00703e+07	2.07035e+07	2.65134e+07	3.23086e+07	3.80859e+07	0.00645138	0.00614168	0.00599175	0.00727255	0.00959834	0.0101029	0.00619493	0.00899128	1.45139	0.537437	0.0338506
SPR	3.74007e+07	4.1053e+07	4.01667e+07	3.65714e+07	4.89307e+07	4.95697e+07	0.0117083	0.0125626	0.0116246	0.0100314	0.0145365	0.0131492	0.0119651	0.0125724	1.05075	0.0714207	0.679515
STOML2	9.32221e+07	9.99843e+07	1.07861e+08	1.40617e+08	1.45363e+08	1.67117e+08	0.0291831	0.0305961	0.0312158	0.0385708	0.0431847	0.0443308	0.0303317	0.0420288	1.38564	0.470552	0.00326789
SRSF10	1.02179e+08	1.25714e+08	1.19526e+08	1.40266e+08	1.29915e+08	1.34959e+08	0.031987	0.0384695	0.0345916	0.0384745	0.0385957	0.0358004	0.035016	0.0376235	1.07446	0.103618	0.280752
TTC39B	1.28202e+06	555498	969779	2.30565e+06	3.43489e+06	3.5742e+06	0.000401336	0.000169987	0.000280662	0.000632431	0.00102045	0.000948119	0.000283995	0.000866999	3.05287	1.61017	0.0129651
DARS1	3.85364e+08	3.88163e+08	3.82198e+08	3.46628e+08	3.67446e+08	3.18095e+08	0.120638	0.118781	0.110611	0.095079	0.109162	0.0843803	0.116677	0.0962071	0.824561	-0.278303	0.0587197
TAB1	1.20294e+07	7.18837e+06	7.94894e+06	2.19602e+06	1.31408e+06	3.06918e+06	0.00376579	0.00219971	0.00230048	0.00060236	0.000390389	0.000814155	0.00275533	0.000602302	0.218595	-2.19367	0.0144314
TMEM161A	2.84458e+06	6.98628e+06	1.94466e+06	521026	1.12478e+06	900069	0.000890494	0.00213787	0.000562799	0.000142916	0.000334153	0.000238759	0.00119705	0.000238609	0.199331	-2.32676	0.118205
TUBG1	6.68169e+07	6.04942e+07	6.33161e+07	5.19115e+07	5.52488e+07	4.90072e+07	0.020917	0.0185118	0.0183242	0.0142392	0.0164135	0.013	0.019251	0.0145509	0.755851	-0.403826	0.022492
TBC1D17	4.2351e+07	4.4017e+07	4.45162e+07	5.01512e+07	5.92799e+07	4.84568e+07	0.0132579	0.0134696	0.0128833	0.0137563	0.017611	0.012854	0.0132036	0.0147405	1.11639	0.158847	0.354464
TALDO1	6.34474e+08	5.69134e+08	5.52786e+08	6.97471e+08	6.24445e+08	5.83989e+08	0.198622	0.17416	0.159981	0.191314	0.185512	0.154913	0.177587	0.177246	0.99808	-0.00277274	0.983982
TFAM	7.38145e+07	7.08621e+07	5.8775e+07	4.57416e+07	5.81447e+07	6.57501e+07	0.0231076	0.0216844	0.0170099	0.0125468	0.0172738	0.0174414	0.0206007	0.015754	0.764732	-0.386974	0.118221
ITFG1	3.15961e+06	4.13998e+06	7.80746e+06	1.04037e+07	1.07783e+07	1.00142e+07	0.000989115	0.00126687	0.00225954	0.0028537	0.00320204	0.00265644	0.00150518	0.00290406	1.92938	0.94814	0.0285089
TCEAL4	4.66284e+06	5.86933e+06	6.09988e+06	1.04608e+07	9.46042e+06	1.28267e+07	0.0014597	0.00179607	0.00176535	0.00286937	0.00281053	0.00340252	0.00167371	0.00302747	1.80884	0.855067	0.00334991
TOP1	2.18861e+08	2.04052e+08	1.7962e+08	1.86814e+08	1.7625e+08	1.92893e+08	0.0685142	0.0624418	0.0519834	0.0512424	0.0523609	0.0511684	0.0609798	0.0515906	0.846027	-0.241224	0.124565
TXNL4B	971119	1.33356e+06	1.57074e+06	818364	372972	346467	0.000304008	0.000408082	0.000454584	0.000224475	0.000110804	9.19066e-05	0.000388891	0.000142395	0.366156	-1.44947	0.0154142
UBAC2	1.00876e+07	9.34526e+06	1.0418e+07	1.12921e+07	9.12819e+06	1.07913e+07	0.00315792	0.00285973	0.00301504	0.00309738	0.00271183	0.00286257	0.0030109	0.00289059	0.960043	-0.0588285	0.442848
UBE2B	1.27338e+06	983056	1.43942e+06	1.66245e+06	1.35747e+06	1.42064e+06	0.000398631	0.000300824	0.000416578	0.000456005	0.000403283	0.000376851	0.000372011	0.000412046	1.10762	0.147461	0.402913
VAMP3	1.24011e+07	1.54855e+07	1.33301e+07	2.11131e+07	3.15799e+07	2.33022e+07	0.00388217	0.0047387	0.00385784	0.00579126	0.00938185	0.00618132	0.00415957	0.00711814	1.71127	0.775067	0.0653123
FAM20B	9.08743e+06	7.87884e+06	8.25711e+06	9.43978e+06	9.15336e+06	7.80896e+06	0.00284482	0.002411	0.00238967	0.0025893	0.00271931	0.00207146	0.00254849	0.00246002	0.965285	-0.0509727	0.738584
UTP4	2.92009e+07	2.48072e+07	2.52335e+07	2.1677e+07	2.76469e+07	2.92009e+07	0.00914134	0.00759122	0.00730276	0.00594594	0.00821342	0.00774606	0.00801177	0.00730181	0.911385	-0.133868	0.472718
WDR7	5.45301e+06	4.67492e+06	6.5775e+06	5.96822e+06	6.31838e+06	5.93087e+06	0.00170706	0.00143057	0.00190358	0.00163706	0.00187708	0.00157327	0.0016804	0.0016958	1.00917	0.0131632	0.930311
WIZ	2.23101e+07	7.19625e+06	1.79719e+07	4.54448e+06	1.72814e+07	1.44969e+07	0.00698418	0.00220212	0.0052012	0.00124654	0.00513402	0.00384556	0.00479583	0.0034087	0.710764	-0.492558	0.484791
VPS16	9.32104e+06	1.23938e+07	1.06867e+07	1.39511e+07	2.12135e+07	1.55672e+07	0.00291795	0.00379261	0.00309282	0.00382673	0.00630217	0.00412948	0.00326779	0.0047528	1.45444	0.54046	0.145914
VPS51	1.78455e+08	1.3926e+08	1.53149e+08	1.23823e+08	1.23884e+08	1.17612e+08	0.0558651	0.0426148	0.0443226	0.0339644	0.0368039	0.0311986	0.0476008	0.033989	0.714041	-0.48592	0.0380808
VPS39	4.45187e+06	3.81106e+06	4.26057e+06	2.72424e+06	2.08528e+06	2.18628e+06	0.00139366	0.00116622	0.00123304	0.000747251	0.000619501	0.00057995	0.00126431	0.000648901	0.513247	-0.962276	0.00187075
POGLUT3	606354	534837	429840	156411	1.0812e+06	2.3759e+06	0.000189819	0.000163665	0.000124399	4.2903e-05	0.000321207	0.000630249	0.000159294	0.000331453	2.08076	1.05711	0.370227
RPL34	2.52621e+08	2.37832e+08	2.09097e+08	1.62681e+08	1.87329e+08	1.19061e+08	0.0790829	0.0727787	0.0605144	0.044623	0.0556521	0.031583	0.070792	0.0439527	0.620871	-0.687634	0.0385213
RPL7L1	3.09869e+07	3.82028e+07	2.3235e+07	2.60155e+07	3.30329e+07	2.84897e+07	0.00970044	0.0116904	0.0067244	0.00713598	0.00981352	0.00755738	0.00937174	0.00816896	0.871659	-0.198165	0.510089
ROCK1	1.87848e+08	1.834e+08	2.14502e+08	2.69154e+08	2.62933e+08	2.83201e+08	0.0588056	0.0561221	0.0620786	0.0738281	0.0781129	0.0751241	0.0590021	0.0756884	1.28281	0.359305	0.00145721
POLR1G	1.54126e+06	1.49259e+06	1.61219e+06	1.95976e+06	2.6308e+06	3.76269e+06	0.00048249	0.000456746	0.00046658	0.000537555	0.000781566	0.000998119	0.000468605	0.000772413	1.64832	0.720999	0.0847774
SIRT3	5.75311e+06	5.72335e+06	4.606e+06	5.16515e+06	5.8671e+06	6.27638e+06	0.00180101	0.0017514	0.00133301	0.00141678	0.00174302	0.00166492	0.00162847	0.00160824	0.987576	-0.018036	0.915006
TMEM181	4.5216e+06	3.25317e+06	4.27655e+06	5.77759e+06	6.6217e+06	6.32139e+06	0.00141549	0.000995498	0.00123767	0.00158478	0.00196719	0.00167686	0.00121622	0.00174294	1.43309	0.519125	0.0347611
SEPHS1	3.48004e+07	3.50163e+07	3.71834e+07	3.10848e+07	2.86514e+07	2.38258e+07	0.0108942	0.0107153	0.0107612	0.00852646	0.00851183	0.00632022	0.0107902	0.00778617	0.721594	-0.470742	0.0150065
SRSF2	1.83855e+07	1.23566e+07	1.53425e+07	5.06078e+07	5.5099e+07	5.86031e+07	0.00575556	0.00378122	0.00444022	0.0138816	0.016369	0.0155455	0.004659	0.0152653	3.27653	1.71217	0.000342636
SUMF1	2.13363e+07	2.85472e+07	2.16779e+07	1.6558e+07	2.02495e+07	1.90385e+07	0.00667932	0.00873571	0.00627376	0.00454181	0.00601577	0.0050503	0.0072296	0.00520263	0.719629	-0.474675	0.0817193
SUMO1	2.52446e+07	1.88463e+07	1.77613e+07	3.05986e+07	2.88956e+07	2.8936e+07	0.00790282	0.00576713	0.00514025	0.0083931	0.0085844	0.00767578	0.00627006	0.00821776	1.31063	0.390265	0.0914805
SRSF9	6.08694e+07	4.13361e+07	5.48353e+07	5.5702e+07	6.68774e+07	7.10072e+07	0.0190551	0.0126492	0.0158698	0.0152789	0.0198681	0.0188359	0.015858	0.0179943	1.13471	0.182326	0.408046
UFL1	1.20439e+08	1.35023e+08	1.39198e+08	1.59177e+08	1.23617e+08	1.18986e+08	0.0377033	0.0413184	0.0402848	0.0436618	0.0367244	0.0315631	0.0397688	0.0373164	0.938333	-0.0918276	0.540176
CDC34	3.31945e+06	1.41331e+06	3.18104e+06	2.08505e+06	925281	1.17489e+06	0.00103915	0.000432485	0.000920617	0.000571924	0.000274885	0.00031166	0.000797419	0.000386157	0.484258	-1.04615	0.118996
UBL4A	1.25063e+07	1.25021e+07	1.46813e+07	8.41109e+06	7.79665e+06	2.27694e+07	0.00391509	0.00382576	0.00424889	0.00230714	0.00231625	0.00603999	0.00399658	0.00355446	0.889375	-0.169136	0.741307
UBE2G2	3.13119e+06	2.06074e+06	1.90141e+06	1.70606e+06	2.89881e+06	1.8346e+06	0.000980218	0.000630603	0.000550282	0.000467968	0.000861186	0.000486659	0.000720368	0.000605271	0.840225	-0.251152	0.565349
UBE2E2	2.88422e+07	2.48979e+07	2.7875e+07	1.39944e+07	1.38849e+07	1.23199e+07	0.00902905	0.00761899	0.00806723	0.00383861	0.00412496	0.00326807	0.00823842	0.00374388	0.454441	-1.13783	0.000761612
USP25	2.01784e+06	1.7006e+06	1.48675e+06	899047	1.21938e+06	1.54765e+06	0.000631684	0.000520397	0.000430276	0.000246606	0.000362257	0.000410542	0.000527452	0.000339801	0.644231	-0.63435	0.0687371
USP43	6.32152e+06	5.69045e+06	5.92322e+06	5.25577e+06	4.09148e+06	4.71387e+06	0.00197895	0.00174133	0.00171423	0.00144164	0.00121551	0.00125044	0.0018115	0.00130253	0.719033	-0.47587	0.00970341
UFD1	2.35506e+07	2.39733e+07	2.49532e+07	2.45225e+07	2.2331e+07	2.34554e+07	0.0073725	0.00733605	0.00722166	0.00672644	0.00663416	0.00622195	0.00731007	0.00652752	0.892949	-0.163351	0.00838621
YBX1	9.63128e+07	9.00295e+07	1.03911e+08	1.24371e+08	9.69566e+07	1.18442e+08	0.0301507	0.0275498	0.0300727	0.0341146	0.0288041	0.031419	0.0292577	0.0314459	1.07479	0.104055	0.280484
YIPF6	6.26507e+06	6.2053e+06	6.34546e+06	3.74377e+06	3.92681e+06	2.98379e+06	0.00196128	0.00189888	0.00183643	0.0010269	0.00116659	0.000791502	0.00189886	0.000994998	0.523998	-0.932367	0.00142671
ZC3H18	1.67152e+07	1.45228e+07	1.39087e+07	8.80133e+06	6.99822e+06	6.79182e+06	0.00523269	0.00444411	0.00402529	0.00241418	0.00207905	0.00180165	0.00456737	0.00209829	0.45941	-1.12215	0.00336409
ZDHHC13	1.25867e+07	9.34506e+06	9.13807e+06	1.36152e+07	1.18337e+07	1.07739e+07	0.00394027	0.00285967	0.00264463	0.0037346	0.0035156	0.00285796	0.00314819	0.00336939	1.07026	0.0979644	0.668655
ZDHHC17	4.81347e+06	4.15257e+06	1.02605e+07	1.07863e+06	2.44053e+06	2.14899e+06	0.00150685	0.00127072	0.00296948	0.000295865	0.00072504	0.000570059	0.00191569	0.000530321	0.276831	-1.85292	0.0641343
TSC22D3	9.46608e+06	9.51385e+06	9.87962e+06	1.80248e+07	1.97301e+07	2.29478e+07	0.00296335	0.00291132	0.00285924	0.00494415	0.00586147	0.00608732	0.0029113	0.00563098	1.93418	0.95172	0.00149211
TASP1	1.69107e+07	1.90409e+07	2.05846e+07	6.32003e+06	8.0868e+06	592436	0.00529389	0.00582667	0.00595734	0.00173356	0.00240245	0.000157154	0.00569263	0.00143106	0.251387	-1.99202	0.00360045
TBC1D24	4.49669e+07	4.13975e+07	3.72242e+07	2.68936e+07	2.56481e+07	2.42006e+07	0.0140769	0.012668	0.010773	0.00737683	0.0076196	0.00641964	0.012506	0.00713869	0.570823	-0.808884	0.00635336
TIMM29	1.73895e+07	1.90619e+07	1.68751e+07	1.11885e+07	1.29547e+07	1.2709e+07	0.00544377	0.0058331	0.00488378	0.00306898	0.00384863	0.00337128	0.00538689	0.00342963	0.636663	-0.651399	0.00538722
TGFBRAP1	8.82939e+06	1.06711e+07	1.00452e+07	545731	1.05043e+07	1.03488e+07	0.00276404	0.00326544	0.00290715	0.000149692	0.00312065	0.00274521	0.00297888	0.00200518	0.673134	-0.571034	0.361463
DNAJC19	2.65234e+07	2.77102e+07	2.55557e+07	2.59746e+07	2.97449e+07	2.16946e+07	0.00830313	0.00847958	0.00739602	0.00712477	0.00883672	0.00575489	0.00805958	0.00723879	0.89816	-0.154955	0.43747
TFRC	1.82521e+08	2.45386e+08	2.12893e+08	1.24374e+08	1.92889e+08	1.62447e+08	0.0571381	0.0750904	0.0616129	0.0341154	0.057304	0.0430921	0.0646138	0.0448371	0.693925	-0.527149	0.0839946
TSPAN9	3.72356e+06	2.24133e+06	3.22618e+06	4.11774e+06	5.13091e+06	3.5282e+06	0.00116566	0.000685866	0.000933683	0.00112948	0.00152431	0.000935918	0.000928402	0.00119657	1.28885	0.366082	0.293095
TTC1	6.22899e+06	6.02127e+06	8.77042e+06	6.12144e+06	4.54054e+06	1.28571e+07	0.00194998	0.00184256	0.00253823	0.00167909	0.00134892	0.00341057	0.00211026	0.00214619	1.01703	0.0243615	0.960088
VAMP8	2.72624e+07	3.08453e+07	3.6499e+07	3.5618e+07	3.66506e+07	3.57614e+07	0.00853449	0.00943894	0.0105631	0.00976991	0.0108883	0.00948635	0.00951218	0.0100482	1.05635	0.0790868	0.50144
VPS37C	1.09121e+07	7.65738e+06	9.62236e+06	6.8666e+06	1.11395e+07	8.03527e+06	0.00341602	0.00234323	0.00278479	0.00188349	0.00330936	0.0021315	0.00284801	0.00244145	0.857246	-0.222219	0.492525
XPA	2.92682e+07	3.47184e+07	3.53258e+07	6.94077e+07	9.88742e+07	9.27883e+07	0.0091624	0.0106241	0.0102236	0.0190383	0.0293738	0.0246137	0.0100034	0.024342	2.43338	1.28296	0.00896802
XPO6	5.03646e+06	5.77062e+06	5.90361e+06	6.66311e+06	1.27532e+07	1.65739e+07	0.00157666	0.00176586	0.00170855	0.00182767	0.00378876	0.00439653	0.00168369	0.00333765	1.98234	0.987208	0.1004
WDR1	4.41094e+08	4.42647e+08	4.8618e+08	2.25954e+08	1.95077e+08	1.87614e+08	0.138084	0.135454	0.140704	0.0619785	0.0579542	0.049768	0.138081	0.0565669	0.409665	-1.28748	3.09383e-05
YES1	3.66881e+07	3.49744e+07	3.82957e+07	2.73182e+07	4.34878e+07	3.84243e+07	0.0114852	0.0107025	0.0110831	0.00749329	0.0129195	0.0101927	0.0110902	0.0102018	0.919893	-0.120463	0.604517
PICK1	8.89964e+07	9.35443e+07	9.22423e+07	1.08845e+08	1.51823e+08	1.73937e+08	0.0278603	0.0286254	0.0266956	0.0298557	0.045104	0.0461399	0.0277271	0.0403665	1.45585	0.541862	0.0753619
SPAG5	2.56552e+07	2.46485e+07	2.14157e+07	1.01827e+07	1.18389e+07	1.32135e+07	0.00803136	0.00754267	0.00619786	0.0027931	0.00351713	0.00350512	0.00725729	0.00327178	0.450827	-1.14935	0.00263592
SLTM	3.40269e+07	3.33894e+07	3.10169e+07	3.3362e+07	3.60202e+07	3.78425e+07	0.0106521	0.0102175	0.00897653	0.0091511	0.010701	0.0100384	0.00994869	0.00996348	1.00149	0.00214378	0.983527
SGK3	3.89449e+06	4.03784e+06	3.2086e+06	2.1426e+06	2.81192e+06	1.69148e+06	0.00121917	0.00123562	0.000928594	0.000587708	0.000835373	0.000448696	0.00112779	0.000623926	0.553228	-0.854055	0.0287811
SREK1	3.66769e+06	3.49059e+06	3.96232e+06	3.6976e+06	3.47894e+06	4.25605e+06	0.00114817	0.00106815	0.00114673	0.00101424	0.00103353	0.00112899	0.00112102	0.00105892	0.944609	-0.0822101	0.23313
SUZ12	3.51587e+07	3.16843e+07	3.16761e+07	2.84853e+07	3.2665e+07	3.33182e+07	0.0110064	0.00969567	0.0091673	0.00781343	0.00970422	0.00883823	0.00995646	0.00878529	0.882371	-0.180542	0.204312
STC2	1.10211e+06	1.75201e+06	1.54383e+06	5.20253e+06	3.9974e+06	4.18134e+06	0.000345016	0.000536131	0.000446796	0.00142704	0.00118756	0.00110917	0.000442648	0.00124126	2.80417	1.48757	0.00193787
SRSF3	4.78314e+07	4.76629e+07	4.61649e+07	1.46012e+08	1.49378e+08	1.63787e+08	0.0149736	0.0145853	0.0133605	0.0400505	0.0443776	0.0434473	0.0143064	0.0426251	2.97943	1.57504	3.54622e-05
SRSF1	3.39425e+08	2.92694e+08	3.08316e+08	2.12655e+08	1.79697e+08	2.11668e+08	0.106257	0.0895668	0.0892292	0.0583305	0.0533849	0.0561486	0.0950176	0.0559547	0.588887	-0.763937	0.002532
VCP	1.01424e+09	1.02509e+09	1.20115e+09	1.18636e+09	1.03645e+09	1.12846e+09	0.317507	0.313687	0.347622	0.325415	0.307911	0.299345	0.326272	0.31089	0.952856	-0.0696702	0.308399
TSTD1	1.77429e+07	1.54751e+07	1.97745e+07	2.58804e+07	1.50763e+07	1.7472e+07	0.0055544	0.00473553	0.0057229	0.0070989	0.0044789	0.00463477	0.00533761	0.00540419	1.01247	0.0178839	0.944685
USP5	1.91724e+08	2.16901e+08	2.18482e+08	1.67635e+08	1.77791e+08	2.00296e+08	0.0600192	0.0663735	0.0632302	0.0459817	0.0528186	0.053132	0.0632077	0.0506441	0.801234	-0.319705	0.0133341
TXNDC17	1.61018e+08	1.86988e+08	1.93359e+08	1.38172e+08	1.38252e+08	1.53281e+08	0.0504067	0.0572201	0.0559595	0.0379002	0.0410723	0.0406604	0.0545287	0.0398776	0.731314	-0.451437	0.00320438
TMEM126A	2.18025e+07	2.24443e+07	2.29432e+07	1.42732e+07	1.79702e+07	1.62187e+07	0.00682525	0.00686816	0.00663995	0.00391509	0.00533864	0.0043023	0.00677778	0.00451867	0.666689	-0.584914	0.0063165
TAPT1	1.35813e+07	1.62425e+07	1.71463e+07	1.31363e+07	1.57292e+07	1.1778e+07	0.00425161	0.00497034	0.00496227	0.00360326	0.00467288	0.00312432	0.00472807	0.00380015	0.803742	-0.315196	0.146547
TBC1D30	5.98817e+06	4.73754e+06	4.9798e+06	2.00088e+06	2.03609e+06	1.72487e+06	0.00187459	0.00144973	0.00144119	0.000548834	0.000604888	0.000457553	0.00158851	0.000537092	0.338111	-1.56443	0.00214691
TAOK3	3.49498e+07	3.15464e+07	3.71875e+07	2.92461e+07	2.71285e+07	2.86104e+07	0.010941	0.00965347	0.0107624	0.00802211	0.00805942	0.00758941	0.0104523	0.00789031	0.754889	-0.405663	0.00398507
THTPA	2.72197e+07	3.96092e+06	3.02798e+07	8.95381e+06	9.83046e+06	7.70298e+06	0.00852112	0.00121208	0.00876322	0.002456	0.00292046	0.00204335	0.00616547	0.00247327	0.401149	-1.31779	0.212358
PAM16	5.25247e+07	5.05266e+07	4.79559e+07	3.72603e+07	4.76814e+07	3.80555e+07	0.0164428	0.0154616	0.0138788	0.0102204	0.0141653	0.0100949	0.0152611	0.0114935	0.753127	-0.409035	0.0696234
U2AF2	1.68969e+08	1.83816e+08	1.75834e+08	3.08561e+08	2.82265e+08	3.05425e+08	0.0528956	0.0562494	0.0508877	0.0846374	0.0838561	0.0810194	0.0533442	0.083171	1.55914	0.640748	9.85114e-05
YIF1B	5.51936e+06	6.01856e+06	7.40339e+06	1.90711e+06	1.94281e+06	1.6031e+06	0.00172783	0.00184173	0.0021426	0.000523114	0.000577177	0.00042525	0.00190405	0.000508514	0.267069	-1.90472	0.000445844
ZNRD2	1.03391e+07	8.60989e+06	9.19545e+06	7.11065e+06	8.02758e+06	8.19129e+06	0.00323666	0.0026347	0.00266123	0.00195043	0.00238486	0.00217288	0.0028442	0.00216939	0.762742	-0.390733	0.0442943
ZNF512B	4.11916e+06	3.5349e+06	3.0036e+06	5.63078e+06	6.11616e+06	5.39163e+06	0.0012895	0.00108171	0.000869264	0.0015445	0.00181701	0.00143022	0.00108016	0.00159725	1.47871	0.564342	0.0363319
ZFAND6	1.06811e+06	165667	639242	1.00621e+06	1.32422e+06	1.4345e+06	0.00033437	5.06957e-05	0.000185002	0.000276	0.000393404	0.000380528	0.000190022	0.000349977	1.84177	0.881092	0.150049
ZFYVE16	7.13003e+06	6.80843e+06	7.7921e+06	7.44443e+06	6.85578e+06	5.63716e+06	0.00223205	0.00208344	0.00225509	0.00204198	0.00203673	0.00149536	0.00219019	0.00185803	0.848338	-0.237289	0.153913
ZRANB2	2.25164e+07	2.22579e+07	2.34977e+07	2.28118e+07	2.70622e+07	2.47175e+07	0.00704873	0.00681111	0.00680043	0.00625719	0.00803973	0.00655674	0.00688676	0.00695122	1.00936	0.0134417	0.913442
LARS2	6.90973e+07	6.853e+07	6.19051e+07	7.85536e+07	9.64054e+07	8.13246e+07	0.0216309	0.0209708	0.0179158	0.021547	0.0286404	0.0215728	0.0201725	0.0239201	1.18578	0.245831	0.226275
THOC6	2.36399e+07	2.5057e+07	2.23901e+07	1.55833e+07	2.27662e+07	1.59284e+07	0.00740046	0.00766767	0.00647986	0.00427445	0.00676344	0.0042253	0.00718266	0.00508773	0.708335	-0.497496	0.0831924
TMEM68	4.53987e+06	4.69618e+06	5.20735e+06	3.00416e+06	4.13932e+06	6.54222e+06	0.00142121	0.00143707	0.00150705	0.000824032	0.00122972	0.00173544	0.00145511	0.00126306	0.86802	-0.2042	0.508674
TMEM9B	1.10538e+06	1.63153e+06	1.88409e+06	1.39084e+06	1.39308e+06	1.01891e+06	0.000346038	0.000499264	0.00054527	0.000381503	0.000413861	0.000270284	0.000463524	0.000355216	0.766338	-0.383948	0.218568
TMEM59	5.25742e+06	5.41122e+06	6.70488e+06	1.20858e+07	8.22165e+06	8.23569e+06	0.00164583	0.00165588	0.00194044	0.0033151	0.00244251	0.00218466	0.00174739	0.00264743	1.51508	0.599391	0.0644992
TRAF4	1.19897e+07	1.1988e+07	1.00461e+07	6.45435e+06	1.04163e+07	7.76852e+06	0.00375337	0.00366842	0.00290741	0.00177041	0.00309451	0.00206074	0.00344306	0.00230855	0.670493	-0.576706	0.078827
TLK2	3.13613e+06	8.98979e+06	4.42772e+06	1.48141e+06	2.03745e+06	1.60018e+06	0.000981765	0.00275096	0.00128142	0.000406346	0.000605291	0.000424476	0.00167138	0.000478704	0.286413	-1.80383	0.0961205
TOR1AIP2	7.47693e+06	9.00738e+06	9.69027e+06	5.76883e+06	3.49534e+06	3.59984e+06	0.00234065	0.00275634	0.00280444	0.00158237	0.00103841	0.00095492	0.00263381	0.0011919	0.452538	-1.14389	0.0042112
FYTTD1	4.58727e+06	5.79204e+06	4.43644e+06	4.9347e+06	3.92681e+06	3.49026e+06	0.00143604	0.00177242	0.00128394	0.00135357	0.00116659	0.000925852	0.00149747	0.00114867	0.767076	-0.382558	0.140505
UTRN	2.58868e+08	2.38019e+08	2.68264e+08	3.24233e+08	3.84466e+08	3.72751e+08	0.0810385	0.0728358	0.0776377	0.0889361	0.114218	0.0988789	0.0771707	0.100678	1.30461	0.383621	0.0383482
YME1L1	1.88695e+07	2.27644e+07	1.75655e+07	1.59899e+07	1.49452e+07	1.17907e+07	0.00590708	0.0069661	0.00508359	0.00438599	0.00443997	0.00312768	0.00598559	0.00398455	0.66569	-0.587078	0.0447296
ZNF468	1.52424e+06	1.49298e+06	2.08093e+06	2.13863e+06	416780	811503	0.000477163	0.000456864	0.000602236	0.000586619	0.000123818	0.000215265	0.000512088	0.000308567	0.602568	-0.730805	0.242751
ZGPAT	2.01196e+07	2.59886e+07	3.02151e+07	8.46953e+07	8.36161e+07	9.22596e+07	0.00629843	0.00795276	0.00874448	0.0232316	0.0248409	0.0244735	0.00766522	0.024182	3.15477	1.65754	4.52768e-05
UHRF2	4.04375e+06	3.29514e+06	4.70194e+06	4.68984e+06	3.34753e+06	4.1453e+06	0.00126589	0.00100834	0.00136078	0.00128641	0.000994493	0.00109961	0.00121167	0.00112684	0.929987	-0.104718	0.565342
UNC13B	5.47788e+06	5.09166e+06	5.11858e+06	8.75672e+06	6.64777e+06	7.52393e+06	0.00171485	0.00155809	0.00148136	0.00240194	0.00197494	0.00199585	0.00158477	0.00212425	1.34042	0.422681	0.0253589
UTP14A	5.22263e+07	5.62853e+07	6.35115e+07	3.5685e+07	4.45547e+07	5.9888e+07	0.0163494	0.0172238	0.0183807	0.00978829	0.0132364	0.0158863	0.017318	0.0129704	0.748953	-0.417052	0.0796907
WWP1	5.97097e+06	9.22255e+06	6.57831e+06	1.15032e+07	1.05248e+07	1.00933e+07	0.00186921	0.00282218	0.00190381	0.00315529	0.00312673	0.00267743	0.0021984	0.00298649	1.35848	0.441993	0.086434
WDR74	1.62241e+07	1.69106e+07	1.52557e+07	8.84798e+06	1.30362e+07	1.4455e+07	0.00507895	0.0051748	0.00441511	0.00242697	0.00387282	0.00383445	0.00488962	0.00337808	0.690869	-0.533517	0.0468823
WDR13	7.20209e+06	7.10127e+06	7.6555e+06	5.51966e+06	5.62931e+06	4.64873e+06	0.00225461	0.00217305	0.00221556	0.00151403	0.00167237	0.00123316	0.00221441	0.00147319	0.665273	-0.587982	0.00475094
WFS1	6.25088e+06	7.40562e+06	9.1066e+06	6.4359e+06	7.04507e+06	5.30098e+06	0.00195683	0.00226618	0.00263552	0.00176535	0.00209297	0.00140618	0.00228618	0.00175483	0.767582	-0.381606	0.129528
ZBTB10	5.38327e+07	4.50312e+07	3.94411e+07	5.48647e+07	7.70005e+07	8.40391e+07	0.0168523	0.01378	0.0114146	0.0150492	0.0228755	0.0222929	0.0140156	0.0200725	1.43216	0.518189	0.110932
ZMYND11	1.18626e+06	746129	679168	297010	1.04055e+06	595126	0.000371359	0.000228322	0.000196556	8.1469e-05	0.00030913	0.000157868	0.000265413	0.000182822	0.688823	-0.537795	0.390363
YTHDF1	3.37431e+07	3.42808e+07	3.69728e+07	2.7228e+07	2.53892e+07	2.82829e+07	0.0105633	0.0104902	0.0107002	0.00746855	0.00754269	0.00750254	0.0105846	0.00750459	0.709013	-0.496117	1.19917e-06
ZNF451	6.05813e+06	6.4792e+06	6.9507e+06	9.48154e+06	7.49058e+06	7.59165e+06	0.0018965	0.00198269	0.00201159	0.00260076	0.00222532	0.00201382	0.00196359	0.00227997	1.16112	0.215517	0.14503
ZFAND2B	160073	136532	170320	1.39818e+06	1.49766e+06	1.21152e+06	5.01107e-05	4.178e-05	4.92919e-05	0.000383515	0.000444928	0.000321377	4.70609e-05	0.000383273	8.14421	3.02577	0.000713577
ZNF326	3.12474e+07	2.82093e+07	3.05147e+07	2.52485e+07	2.6028e+07	2.69373e+07	0.00978198	0.0086323	0.0088312	0.00692558	0.00773247	0.00714558	0.00908183	0.00726788	0.800266	-0.321448	0.0133639
TCAF1	6.11432e+06	9.54687e+06	1.34577e+07	1.0836e+07	1.14751e+07	1.28438e+07	0.00191409	0.00292143	0.00389476	0.00297227	0.00340904	0.00340704	0.00291009	0.00326279	1.1212	0.16504	0.582157
TRMT1L	3.57056e+07	3.58277e+07	3.17968e+07	4.57136e+07	3.0183e+07	3.48692e+07	0.0111776	0.0109636	0.00920223	0.0125391	0.00896686	0.00924967	0.0104478	0.0102519	0.981246	-0.0273139	0.888018
TMEM109	5.8978e+07	5.55629e+07	5.84629e+07	4.90172e+07	6.14864e+07	5.52203e+07	0.018463	0.0170027	0.0169196	0.0134453	0.0182666	0.0146482	0.0174618	0.0154533	0.88498	-0.176283	0.260337
TRANK1	3.84831e+07	3.75985e+07	3.39792e+07	4.13562e+07	3.42744e+07	3.55426e+07	0.0120471	0.0115055	0.00983385	0.0113439	0.0101823	0.0094283	0.0111288	0.0103182	0.927159	-0.109111	0.403408
EFTUD2	2.27863e+08	2.3807e+08	2.29915e+08	1.62845e+08	1.90898e+08	1.78963e+08	0.0713325	0.0728517	0.0665393	0.044668	0.0567125	0.0474731	0.0702412	0.0496178	0.706393	-0.501458	0.00736984
VAMP2	911970	814527	1.10959e+06	1.51369e+06	2.50109e+06	1.73436e+06	0.000285492	0.000249253	0.000321123	0.0004152	0.000743031	0.000460071	0.000285289	0.000539434	1.89083	0.919021	0.0721787
VPS33B	1.95294e+07	1.80234e+07	2.09954e+07	1.59256e+07	1.39541e+07	1.38257e+07	0.00611368	0.00551533	0.00607622	0.00436834	0.00414553	0.00366751	0.00590175	0.00406046	0.68801	-0.539498	0.00288604
TAOK2	1.99293e+06	2.14471e+06	2.56924e+06	780902	1.10038e+06	1.73108e+06	0.000623886	0.0006563	0.000743558	0.000214199	0.000326904	0.0004592	0.000674581	0.000333434	0.494284	-1.01659	0.0126303
UBE2V2	1.51065e+08	1.34942e+08	1.28547e+08	1.13621e+08	1.0601e+08	1.08497e+08	0.0472907	0.0412933	0.0372024	0.0311658	0.0314939	0.0287808	0.0419288	0.0304802	0.726951	-0.460071	0.0199211
ULK1	1.513e+06	1.50001e+06	1.33587e+06	1.79137e+06	1.66502e+06	1.68498e+06	0.000473643	0.000459015	0.000386612	0.000491369	0.000494648	0.00044697	0.000439757	0.000477662	1.0862	0.119285	0.28839
UAP1L1	4.46958e+06	5.36008e+06	5.93442e+06	4.03799e+06	3.98025e+06	3.3333e+06	0.0013992	0.00164023	0.00171747	0.00110761	0.00118246	0.000884216	0.00158563	0.0010581	0.667302	-0.583588	0.0158511
TDP2	389485	810964	468425	978291	233239	2.68667e+06	0.000121928	0.000248162	0.000135566	0.000268342	6.92914e-05	0.000712686	0.000168552	0.000350107	2.07714	1.0546	0.403081
VAPA	7.40243e+07	8.67865e+07	9.24192e+07	1.13126e+08	1.1978e+08	1.05519e+08	0.0231733	0.0265574	0.0267468	0.0310302	0.0355845	0.0279908	0.0254925	0.0315352	1.23704	0.306888	0.0724883
VRK2	1.53388e+06	1.46093e+06	1.28024e+06	1.26548e+06	1.30265e+06	1.12429e+06	0.00048018	0.000447058	0.000370511	0.000347116	0.000386995	0.000298237	0.000432583	0.000344116	0.795491	-0.330082	0.0993974
WDR5	8.07063e+07	7.89288e+07	8.17615e+07	7.14639e+07	8.96894e+07	7.90041e+07	0.0252651	0.0241529	0.0236624	0.0196023	0.0266452	0.0209572	0.0243601	0.0224016	0.9196	-0.120921	0.425379
YIF1A	1.91427e+07	2.77514e+07	2.51908e+07	6.54516e+06	5.70622e+06	8.31737e+06	0.00599261	0.00849218	0.00729042	0.00179532	0.00169522	0.00220633	0.0072584	0.00189896	0.261622	-1.93445	0.00191415
MUL1	2.21754e+06	2.67724e+06	1.86688e+06	557688	885528	997719	0.000694201	0.000819259	0.000540289	0.000152972	0.000263075	0.000264663	0.000684583	0.000226903	0.331448	-1.59315	0.00670997
MMUT	4.03327e+07	4.08596e+07	3.78053e+07	5.47224e+07	6.80524e+07	6.3523e+07	0.0126261	0.0125034	0.0109411	0.0150102	0.0202172	0.0168506	0.0120236	0.0173593	1.44378	0.529848	0.0300027
NPDC1	3.75646e+06	4.17908e+06	4.51239e+06	944411	1.23284e+06	2.18092e+06	0.00117596	0.00127884	0.00130592	0.000259049	0.000366255	0.000578527	0.00125357	0.000401277	0.320107	-1.64337	0.00111646
NDUFAF7	6.98226e+06	6.15585e+06	4.9245e+06	8.6277e+06	6.9363e+06	5.45187e+06	0.00218579	0.00188375	0.00142519	0.00236655	0.00206066	0.0014462	0.00183158	0.0019578	1.06892	0.096151	0.736212
NFIA	4.81159e+06	4.96289e+06	5.03789e+06	6.73407e+06	6.01845e+06	5.65151e+06	0.00150626	0.00151869	0.001458	0.00184713	0.00178798	0.00149916	0.00149432	0.00171143	1.14529	0.19571	0.117401
NOB1	2.05654e+07	2.3582e+07	2.1478e+07	1.24352e+07	1.61535e+07	1.76645e+07	0.00643797	0.0072163	0.00621589	0.00341093	0.00479893	0.00468581	0.00662339	0.00429856	0.648997	-0.623717	0.0124781
NUP214	5.40259e+07	5.09542e+07	5.60083e+07	6.58063e+07	7.49526e+07	7.53408e+07	0.0169128	0.0155924	0.0162092	0.0180505	0.0222672	0.0199855	0.0162382	0.020101	1.23789	0.307882	0.0389659
NRDC	4.52108e+07	4.88844e+07	4.64884e+07	3.11361e+07	2.37034e+07	2.41897e+07	0.0141532	0.0149591	0.0134541	0.00854053	0.00704189	0.00641676	0.0141888	0.00733306	0.516821	-0.952265	0.000860289
OSBPL5	4.43778e+06	3.2347e+06	2.95883e+06	2.25675e+06	1.16246e+06	1.72461e+06	0.00138925	0.000989847	0.000856309	0.000619018	0.000345347	0.000457483	0.00107847	0.000473949	0.439466	-1.18618	0.0277219
PKP2	4.25894e+06	3.01938e+06	3.27235e+06	3.82299e+06	3.42228e+06	3.58015e+06	0.00133326	0.000923958	0.000947043	0.00104863	0.0010167	0.000949697	0.00106809	0.00100501	0.940946	-0.0878165	0.666728
PREP	1.85701e+08	2.5581e+08	3.02456e+08	3.44554e+08	4.12471e+08	4.69502e+08	0.0581335	0.0782801	0.0875332	0.0945102	0.122538	0.124544	0.0746489	0.113864	1.52533	0.609119	0.0394009
TCP1	4.87585e+08	4.87161e+08	5.19122e+08	4.05656e+08	3.09051e+08	3.41141e+08	0.152638	0.149076	0.150238	0.11127	0.0918139	0.0904937	0.150651	0.0978593	0.649577	-0.622426	0.00148186
TRMT112	2.16356e+07	2.67092e+07	2.95361e+07	3.14711e+07	2.68805e+07	2.55676e+07	0.006773	0.00817324	0.00854796	0.00863242	0.00798574	0.00678226	0.0078314	0.00780014	0.996008	-0.00577015	0.969374
TAX1BP3	769183	735085	1.40975e+06	2.19772e+06	7.27493e+06	2.51347e+06	0.000240792	0.000224942	0.000407994	0.000602826	0.00216126	0.000666742	0.000291243	0.00114361	3.92665	1.9733	0.171625
UBE2R2	2.3509e+07	1.91044e+07	1.47728e+07	1.10477e+07	1.51502e+07	1.00559e+07	0.00735949	0.00584612	0.00427537	0.00303035	0.00450088	0.00266752	0.00582699	0.00339958	0.583419	-0.777395	0.0822857
UBE3B	1.09387e+06	1.07411e+06	1.29917e+06	1.75309e+06	1.16108e+06	2.58503e+06	0.000342434	0.000328687	0.000375991	0.000480868	0.000344938	0.000685726	0.000349037	0.000503844	1.44352	0.529596	0.196655
UTP11	1.69835e+07	1.63428e+07	9.88982e+06	1.36193e+07	8.10796e+06	8.84081e+06	0.00531669	0.00500104	0.00286219	0.00373572	0.00240874	0.00234518	0.00439331	0.00282988	0.644134	-0.634566	0.155357
XPO4	8.66028e+06	9.05251e+06	9.37841e+06	8.06156e+06	4.25241e+06	2.65591e+06	0.0027111	0.00277015	0.00271418	0.00221126	0.00126332	0.000704528	0.00273181	0.00139304	0.509931	-0.971625	0.0383497
WNK2	847531	1.04496e+06	952775	445625	1.00995e+06	711000	0.000265319	0.000319766	0.00027574	0.000122234	0.00030004	0.000188605	0.000286942	0.000203626	0.709643	-0.494834	0.201009
WDR18	3.59061e+07	3.59566e+07	3.50293e+07	3.66202e+07	4.03358e+07	3.72803e+07	0.0112404	0.011003	0.0101377	0.0100448	0.0119831	0.00988926	0.0107937	0.0106391	0.985671	-0.0208223	0.847141
YKT6	3.72369e+07	4.05135e+07	4.18707e+07	3.61339e+07	4.03918e+07	2.25038e+07	0.011657	0.0123975	0.0121177	0.00991141	0.0119997	0.00596953	0.0120574	0.00929356	0.770776	-0.375617	0.195666
TMF1	1.87171e+07	1.90569e+07	2.03258e+07	3.0369e+07	2.30087e+07	2.78159e+07	0.00585938	0.00583158	0.00588246	0.00833014	0.0068355	0.00737866	0.00585781	0.00751477	1.28286	0.359367	0.0192478
TRIM24	3.31929e+07	4.2618e+07	4.60585e+07	1.87519e+07	1.77179e+07	5.00019e+06	0.010391	0.0130415	0.0133297	0.00514359	0.0052637	0.00132639	0.0122541	0.00391122	0.319178	-1.64757	0.00639079
TOPBP1	1.01903e+06	514405	1.34379e+06	987211	1.04406e+06	1.29959e+06	0.000319007	0.000157413	0.000388904	0.000270789	0.000310174	0.000344738	0.000288441	0.000308567	1.06977	0.0973072	0.79315
TRIM16	8.51813e+06	9.15102e+06	1.09984e+07	5.17722e+06	3.83706e+06	2.79108e+06	0.0026666	0.0028003	0.00318301	0.0014201	0.00113992	0.000740384	0.0028833	0.00110013	0.381554	-1.39004	0.00206412
TPMT	1.87725e+07	1.90103e+07	1.85627e+07	1.35011e+07	1.53196e+07	1.21298e+07	0.00587673	0.00581732	0.00537219	0.00370332	0.0045512	0.00321764	0.00568875	0.00382405	0.672213	-0.573009	0.0114234
TRAM1	8.21601e+06	8.19528e+06	8.06507e+06	1.36795e+07	1.59853e+07	9.79207e+06	0.00257202	0.00250783	0.00233409	0.00375225	0.00474898	0.00259752	0.00247131	0.00369958	1.49701	0.582084	0.121124
TMEM192	1.64315e+07	1.87145e+07	1.80357e+07	1.95898e+07	2.0247e+07	1.7553e+07	0.00514388	0.00572679	0.00521967	0.00537343	0.00601503	0.00465625	0.00536345	0.00534824	0.997164	-0.00409709	0.973662
TMA16	1.87044e+07	1.65154e+07	2.59096e+06	2.17706e+07	2.58233e+07	2.83478e+07	0.00585541	0.00505385	0.000749844	0.00597161	0.00767167	0.00751975	0.00388637	0.00705434	1.81515	0.860089	0.13167
VDAC1	1.22291e+09	1.18672e+09	1.23217e+09	1.42539e+09	1.34047e+09	1.35675e+09	0.38283	0.363146	0.356599	0.390979	0.39823	0.359901	0.367525	0.383037	1.04221	0.0596397	0.334666
WDR47	5.50139e+07	6.17078e+07	5.75265e+07	6.98645e+07	1.62666e+06	1.00237e+06	0.0172221	0.0188831	0.0166486	0.0191636	0.000483253	0.000265897	0.0175846	0.00663759	0.377466	-1.40558	0.157227
WBP11	8.54594e+06	8.16222e+06	9.31926e+06	1.2345e+07	1.72695e+07	2.26377e+07	0.0026753	0.00249771	0.00269707	0.0033862	0.00513048	0.00600506	0.00262336	0.00484058	1.84518	0.883764	0.0454351
WDR12	5.70001e+07	5.24077e+07	4.87302e+07	4.46635e+07	5.24529e+07	5.04145e+07	0.0178438	0.0160372	0.0141029	0.0122511	0.0155829	0.0133733	0.0159947	0.0137357	0.858771	-0.219655	0.196132
ZNF568	5.07809e+06	6.03887e+06	7.15809e+06	2.40535e+06	2.13113e+06	1.10901e+06	0.00158969	0.00184795	0.00207161	0.000659779	0.000633123	0.000294184	0.00183642	0.000529029	0.288077	-1.79548	0.00200168
U2AF1L5	6.85474e+07	6.33671e+07	6.00768e+07	6.8543e+07	5.46011e+07	7.26401e+07	0.0214587	0.0193909	0.0173867	0.0188011	0.0162211	0.0192691	0.0194121	0.0180971	0.932258	-0.101198	0.432966
VTI1A	4.42221e+06	4.9025e+06	3.71822e+06	1.18112e+06	214190	288913	0.00138437	0.00150021	0.00107608	0.000323978	6.36322e-05	7.66392e-05	0.00132022	0.00015475	0.117215	-3.09277	0.00156663
VPS13C	5.14626e+07	4.61203e+07	4.93248e+07	7.82447e+07	7.72748e+07	6.02302e+07	0.0161103	0.0141132	0.014275	0.0214623	0.022957	0.0159771	0.0148328	0.0201321	1.35727	0.440706	0.0750895
XPOT	9.8228e+07	9.39684e+07	9.59266e+07	1.01465e+08	7.25215e+07	7.40834e+07	0.0307502	0.0287552	0.0277619	0.0278316	0.0215449	0.0196519	0.0290891	0.0230095	0.790999	-0.338251	0.0813867
VRK3	373202	274157	235728	602669	778654	470873	0.000116831	8.38946e-05	6.82214e-05	0.00016531	0.000231325	0.000124907	8.96489e-05	0.000173847	1.9392	0.955464	0.0693485
ZNF316	1.79573e+06	2.10196e+06	2.0666e+06	1.49671e+06	2.36768e+06	1.4595e+06	0.000562153	0.000643219	0.000598091	0.000410542	0.000703399	0.000387158	0.000601154	0.000500366	0.832343	-0.264751	0.389047
XRN2	8.93417e+07	9.04945e+07	9.04714e+07	5.75322e+07	6.1288e+07	5.70446e+07	0.0279684	0.0276921	0.0261831	0.0157809	0.0182076	0.0151321	0.0272812	0.0163735	0.600177	-0.736541	0.000556591
VPS26A	4.99752e+07	4.84655e+07	5.08786e+07	5.3301e+07	5.32046e+07	5.09713e+07	0.0156447	0.0148309	0.0147247	0.0146203	0.0158062	0.013521	0.0150667	0.0146492	0.972285	-0.0405488	0.593521
WAC	2.97279e+06	2.21542e+06	2.43389e+06	3.11402e+06	2.70728e+06	3.93241e+06	0.000930631	0.00067794	0.000704385	0.000854167	0.000804288	0.00104314	0.000770985	0.000900532	1.16803	0.224074	0.297552
WDR91	2.25282e+06	1.50865e+06	2.18596e+06	1.6816e+06	2.60588e+06	1.08352e+06	0.000705243	0.00046166	0.000632634	0.000461257	0.000774162	0.000287422	0.000599846	0.000507613	0.84624	-0.240861	0.594455
XPO5	6.77137e+07	6.30503e+07	5.98645e+07	8.51311e+07	5.59057e+07	5.64202e+07	0.0211977	0.0192939	0.0173252	0.0233512	0.0166086	0.0149665	0.0192723	0.0183088	0.950004	-0.0739942	0.747949
YIPF5	3.63773e+06	3.56741e+06	5.32889e+06	3.98555e+06	3.38058e+06	2.19983e+06	0.00113879	0.00109166	0.00154222	0.00109323	0.00100431	0.000583544	0.00125756	0.000893694	0.710659	-0.492771	0.161984
TXLNA	1.2695e+07	9.37948e+06	7.70757e+06	3.50355e+07	4.04093e+07	4.01539e+07	0.00397417	0.00287021	0.00223063	0.00961012	0.0120049	0.0106515	0.003025	0.0107555	3.55554	1.83007	0.000848576
UBE2S	1.16226e+06	801894	3.88999e+06	1.00029e+06	1.3248e+06	1.80149e+06	0.000363846	0.000245387	0.00112579	0.000274376	0.000393575	0.000477876	0.000578342	0.000381943	0.660409	-0.598568	0.524634
UXS1	2.50037e+06	2.48083e+06	2.19098e+06	1.90585e+06	1.66057e+06	5.18497e+06	0.00078274	0.000759156	0.000634088	0.000522769	0.000493327	0.0013754	0.000725328	0.000797166	1.09904	0.136247	0.818319
CSE1L	4.75014e+08	4.80554e+08	4.65772e+08	3.71665e+08	3.5136e+08	3.20907e+08	0.148703	0.147054	0.134798	0.101947	0.104383	0.0851263	0.143518	0.097152	0.676931	-0.562918	0.00343716
XPNPEP1	1.04191e+08	1.10092e+08	1.13603e+08	7.25479e+07	7.3188e+07	6.28315e+07	0.032617	0.033689	0.0328777	0.0198997	0.0217429	0.0166672	0.0330612	0.0194366	0.587897	-0.766366	0.000853058
SLC7A11	5.13369e+06	7.87636e+06	7.16634e+06	5.67936e+06	3.60474e+06	3.01038e+06	0.0016071	0.00241024	0.00207399	0.00155783	0.00107091	0.000798555	0.00203044	0.00114243	0.562651	-0.829688	0.0508693
VMA21	8.2798e+06	9.17052e+06	1.0414e+07	5.41062e+06	7.608e+06	6.02136e+06	0.00259199	0.00280626	0.00301389	0.00148412	0.00226021	0.00159727	0.00280405	0.00178053	0.634987	-0.655202	0.0194821
WDR48	6.57413e+06	4.1891e+06	8.70134e+06	1.0411e+06	7.53078e+06	7.63585e+06	0.00205803	0.0012819	0.00251824	0.00028557	0.00223727	0.00202554	0.00195272	0.00151613	0.776417	-0.365096	0.574882
WASL	9.32825e+06	8.34122e+06	9.26991e+06	1.30535e+07	1.22368e+07	1.35366e+07	0.0029202	0.00255249	0.00268278	0.00358053	0.00363536	0.00359082	0.00271849	0.00360224	1.32509	0.406086	0.0012559
WASF2	7.36354e+06	9.15337e+06	7.9746e+06	1.50403e+07	6.4089e+06	5.78691e+06	0.00230515	0.00280101	0.00230791	0.00412551	0.00190398	0.00153508	0.00247136	0.00252152	1.0203	0.0289891	0.95447
WBP4	943035	972549	1.06206e+06	741592	756722	1.08259e+06	0.000295217	0.000297609	0.000307367	0.000203416	0.000224809	0.000287176	0.000300064	0.000238467	0.794721	-0.33148	0.0723545
WDR36	7.16393e+07	6.64394e+07	5.97236e+07	4.38906e+07	4.80961e+07	4.12698e+07	0.0224266	0.0203311	0.0172845	0.0120391	0.0142885	0.0109475	0.0200141	0.012425	0.620816	-0.687763	0.0132105
VPS50	6.71438e+06	6.77552e+06	7.88853e+06	2.50541e+07	1.57197e+07	2.23686e+07	0.00210193	0.00207337	0.002283	0.00687227	0.00467006	0.00593368	0.00215277	0.00582534	2.70598	1.43615	0.00460516
XPR1	1.38103e+07	1.33736e+07	1.58536e+07	4.12465e+06	5.33307e+06	3.81076e+06	0.00432331	0.00409244	0.00458816	0.00113138	0.00158436	0.00101087	0.00433464	0.0012422	0.286576	-1.80301	0.000164674
SLC30A7	1.4573e+07	1.31e+07	1.19948e+07	2.41081e+07	2.35744e+07	1.97363e+07	0.00456208	0.00400871	0.0034714	0.00661278	0.00700355	0.00523541	0.00401406	0.00628391	1.56547	0.6466	0.0217694
ZC2HC1A	1.66512e+06	1.04542e+06	2.12987e+06	2.51666e+06	3.37773e+06	3.19552e+06	0.000521264	0.000319907	0.0006164	0.000690313	0.00100347	0.000847667	0.000485857	0.000847149	1.74362	0.802084	0.0453194
ZNF638	7.18879e+07	4.33325e+07	6.30201e+07	5.88517e+07	4.70821e+07	5.81849e+07	0.0225045	0.0132601	0.0182385	0.0161428	0.0139873	0.0154346	0.018001	0.0151882	0.843742	-0.245127	0.363509
ZSWIM8	554980	444758	396434	364359	1.58975e+06	1.26381e+06	0.000173736	0.0001361	0.000114731	9.99425e-05	0.000472286	0.000335248	0.000141522	0.000302492	2.13742	1.09587	0.2175
TXNRD3	3.48918e+06	2.59455e+06	2.57706e+06	862778	1.47178e+06	1.46255e+06	0.00109229	0.000793956	0.000745822	0.000236657	0.000437241	0.000387966	0.000877355	0.000353955	0.403434	-1.30959	0.0134789
TTC17	2.02607e+06	1.36526e+06	1.5923e+06	1.42622e+06	1.29751e+06	583913	0.00063426	0.000417782	0.000460823	0.000391207	0.000385468	0.000154893	0.000504288	0.000310523	0.615765	-0.699549	0.130721
UBQLN2	1.21294e+07	1.26147e+07	1.51391e+07	2.71456e+07	1.33346e+07	1.4117e+07	0.00379712	0.00386023	0.00438138	0.00744596	0.00396147	0.00374478	0.00401291	0.00505073	1.25862	0.331845	0.440606
ZC3HAV1L	6.31983e+06	5.78424e+06	5.90373e+06	2.97608e+06	2.16257e+06	3.90632e+06	0.00197842	0.00177003	0.00170859	0.000816329	0.000642463	0.00103622	0.00181901	0.000831671	0.45721	-1.12907	0.00214115
ZSCAN18	4.28855e+06	4.44849e+06	5.52896e+06	5.86642e+06	7.64156e+06	9.04563e+06	0.00134253	0.00136128	0.00160012	0.00160914	0.00227018	0.00239951	0.00143464	0.00209294	1.45886	0.544841	0.0634861
USP10	3.56273e+07	3.38735e+07	3.95365e+07	2.37352e+07	1.83581e+07	2.32275e+07	0.0111531	0.0103656	0.0114422	0.00651049	0.00545389	0.00616151	0.010987	0.00604196	0.549921	-0.862704	0.000380724
UBE2T	4.49153e+06	2.00293e+06	2.71357e+06	2.16157e+07	2.64178e+07	2.82548e+07	0.00140607	0.000612915	0.000785329	0.00592912	0.00784828	0.00749509	0.000934771	0.00709083	7.58563	2.92327	0.000641465
UGT1A9	682320	830744	1.38757e+06	2.12273e+06	2.05008e+06	1.49255e+06	0.0002136	0.000254215	0.000401573	0.000582257	0.000609045	0.000395925	0.000289796	0.000529076	1.82568	0.868437	0.0531239
USP16	6.04821e+06	8.08602e+06	7.37795e+06	1.94154e+06	1.21096e+06	1.25166e+06	0.00189339	0.00247439	0.00213524	0.00053256	0.000359755	0.000332026	0.00216767	0.000408113	0.188273	-2.4091	0.000611071
VAMP7	2.72393e+07	3.04114e+07	2.85969e+07	5.48044e+07	5.08814e+07	4.49734e+07	0.00852724	0.00930615	0.00827618	0.0150327	0.015116	0.01193	0.00870319	0.0140262	1.61162	0.68851	0.00822653
VPS4B	5.11578e+07	4.24419e+07	4.61133e+07	6.69929e+07	5.74764e+07	5.91021e+07	0.0160149	0.0129876	0.0133455	0.0183759	0.0170753	0.0156779	0.014116	0.017043	1.20735	0.271848	0.0764136
WASH2P	1.05259e+07	1.07813e+07	1.18899e+07	1.03199e+07	7.2663e+06	9.97429e+06	0.00329513	0.00329919	0.00344102	0.00283071	0.00215869	0.00264586	0.00334511	0.00254509	0.760838	-0.394339	0.0178127
UBE4B	3.72553e+07	4.00703e+07	3.96519e+07	3.1116e+07	3.60385e+07	2.97841e+07	0.0116628	0.0122619	0.0114756	0.00853501	0.0107064	0.00790077	0.0118001	0.0090474	0.766724	-0.38322	0.0354891
UQCC2	776226	1.22145e+06	1.02013e+06	8.5343e+06	4.21182e+06	3.53715e+06	0.000242997	0.000373775	0.000295233	0.00234093	0.00125126	0.000938292	0.000304002	0.00151016	4.96761	2.31255	0.0475327
ATP6V1E1	2.71425e+07	6.43291e+07	6.77376e+07	7.02225e+07	6.56808e+07	6.84673e+07	0.00849695	0.0196853	0.0196038	0.0192618	0.0195126	0.0181622	0.0159287	0.0189789	1.19149	0.252768	0.460418
URGCP	1.59611e+06	1.44509e+06	2.11748e+06	313867	1.48631e+06	269552	0.00049966	0.000442211	0.000612816	8.60928e-05	0.000441558	7.15036e-05	0.000518229	0.000199718	0.385386	-1.37562	0.0718195
TCIRG1	2.10364e+07	2.28868e+07	1.88752e+07	2.1008e+07	2.51075e+07	2.09894e+07	0.00658543	0.00700357	0.00546263	0.00576242	0.00745901	0.00556782	0.00635054	0.00626308	0.986228	-0.0200075	0.913537
WAPL	1.24923e+07	8.70526e+06	8.66042e+06	9.04972e+06	1.12212e+07	1.2961e+07	0.00391071	0.00266389	0.00250639	0.00248231	0.00333362	0.00343814	0.003027	0.00308469	1.01906	0.0272385	0.919693
WASHC4	3.61711e+07	4.43232e+07	4.51198e+07	1.36541e+08	1.38824e+08	9.74427e+07	0.0113233	0.0135633	0.013058	0.0374528	0.0412423	0.0258484	0.0126482	0.0348478	2.75516	1.46213	0.00901515
WASF3	447011	1.4092e+06	445279	1.15952e+06	794628	1.56007e+06	0.000139937	0.000431228	0.000128867	0.000318054	0.00023607	0.000413836	0.000233344	0.000322653	1.38274	0.467527	0.468122
YIPF2	2.03527e+06	2.62069e+06	2.66516e+06	557961	323062	293690	0.000637139	0.000801954	0.000771318	0.000153047	9.59763e-05	7.79065e-05	0.000736804	0.000108977	0.147904	-2.75726	0.000346749
ZNF511	3.28966e+06	2.58639e+06	2.48182e+06	659792	324562	381097	0.00102983	0.000791459	0.000718259	0.000180979	9.64218e-05	0.000101093	0.000846515	0.000126164	0.14904	-2.74623	0.00182302
RHOT2	3.85641e+07	3.65457e+07	3.27835e+07	3.78795e+07	4.14684e+07	4.08077e+07	0.0120725	0.0111833	0.00948781	0.0103902	0.0123196	0.010825	0.0109145	0.0111783	1.02416	0.0344454	0.796557
MED21	354643	464039	370755	874758	1.18611e+06	1.43016e+06	0.000111021	0.000142	0.000107299	0.000239943	0.000352374	0.000379375	0.000120107	0.000323897	2.69675	1.43122	0.00986406
MIEN1	9.83297e+06	6.86813e+06	9.47482e+06	1.11976e+07	8.73192e+06	8.43827e+06	0.00307821	0.00210171	0.00274209	0.00307146	0.00259411	0.0022384	0.00264067	0.00263465	0.997723	-0.00328864	0.987961
MPC2	1.64006e+07	1.99667e+07	1.68091e+07	3.03113e+07	3.52921e+07	2.66409e+07	0.00513421	0.00611	0.00486468	0.00831429	0.0104847	0.00706696	0.00536963	0.00862197	1.60569	0.683195	0.0381816
PMPCB	5.41489e+07	4.95749e+07	5.29712e+07	7.30971e+07	8.18969e+07	7.35958e+07	0.0169513	0.0151704	0.0153303	0.0200503	0.0243302	0.0195226	0.0158173	0.021301	1.34669	0.429418	0.0279274
PCYT2	4.56746e+07	5.65099e+07	6.38007e+07	5.04559e+07	4.35184e+07	4.7298e+07	0.0142984	0.0172925	0.0184644	0.0138399	0.0129286	0.0125466	0.0166851	0.013105	0.785433	-0.34844	0.0509846
PDIA3	1.1241e+09	1.12634e+09	1.29453e+09	1.19977e+09	1.67278e+09	1.69707e+09	0.351898	0.344669	0.374648	0.329094	0.496955	0.450179	0.357072	0.425409	1.19138	0.252638	0.24994
PEX14	4.48943e+06	3.86028e+06	6.2819e+06	5.28896e+06	8.49189e+06	5.4654e+06	0.00140541	0.00118128	0.00181803	0.00145075	0.00252279	0.00144979	0.00146824	0.00180778	1.23125	0.300128	0.447154
KIAA1191	391149	333048	1.1389e+06	1.14244e+06	2.79713e+06	2.17088e+06	0.000122449	0.000101916	0.000329607	0.000313369	0.00083098	0.000575865	0.000184657	0.000573405	3.10524	1.6347	0.0794386
HPGD	2.44587e+07	3.25052e+07	2.60901e+07	635328	1.88154e+06	1.62732e+06	0.00765678	0.00994689	0.00755068	0.000174268	0.000558974	0.000431674	0.00838478	0.000388306	0.0463108	-4.43251	0.000535673
PHIP	7.54965e+07	8.97118e+07	1.12023e+08	1.11007e+08	9.23979e+07	9.07417e+07	0.0236341	0.0274526	0.0324204	0.0304489	0.0274498	0.0240708	0.0278357	0.0273232	0.981587	-0.0268117	0.87828
AGPAT1	2.86527e+06	2.20012e+06	3.52469e+06	5.09191e+06	4.97475e+06	3.35551e+06	0.000896971	0.000673258	0.00102007	0.00139669	0.00147791	0.000890109	0.000863433	0.00125491	1.45339	0.539422	0.135824
PUM3	4.6985e+07	5.32932e+07	3.97187e+07	4.80393e+07	4.04367e+07	3.04165e+07	0.0147086	0.0163082	0.0114949	0.013177	0.0120131	0.00806851	0.0141706	0.0110862	0.782339	-0.354134	0.215082
PTPN1	5.0259e+07	6.17455e+07	6.22999e+07	6.66048e+07	4.95248e+07	4.26396e+07	0.0157335	0.0188947	0.0180301	0.0182695	0.014713	0.0113109	0.0175528	0.0147645	0.841147	-0.24957	0.277355
PTS	2.13966e+06	1.6275e+06	2.68723e+06	2.11472e+06	3.70972e+06	4.39682e+06	0.000669819	0.000498029	0.000777704	0.000580062	0.00110209	0.00116633	0.000648517	0.000949496	1.4641	0.550017	0.211797
PTPRG	893601	1.05749e+06	574135	270188	882595	1.18918e+06	0.000279741	0.000323603	0.000166159	7.41116e-05	0.000262204	0.00031545	0.000256501	0.000217255	0.846995	-0.239575	0.675101
RABL3	8.68766e+06	9.38331e+06	9.74559e+06	1.20798e+07	9.65746e+06	1.02835e+07	0.00271967	0.00287138	0.00282045	0.00331344	0.00286907	0.00272789	0.00280383	0.00297013	1.05931	0.0831271	0.412481
RAB27A	1.13915e+07	1.56858e+07	1.65832e+07	4.31357e+06	5.76003e+06	4.95487e+06	0.00356611	0.00479999	0.00479931	0.0011832	0.00171121	0.00131437	0.00438847	0.00140292	0.319684	-1.64528	0.00247872
RADX	1.45867e+06	1.04188e+06	852142	2.63105e+06	2.71762e+06	1.46093e+06	0.000456636	0.000318824	0.000246616	0.000721689	0.000807359	0.000387538	0.000340692	0.000638862	1.87519	0.907036	0.103884
RAB11FIP1	1.04916e+07	1.20382e+07	1.48626e+07	1.60188e+07	1.16467e+07	1.17254e+07	0.00328438	0.00368381	0.00430136	0.00439391	0.00346002	0.00311036	0.00375652	0.00365476	0.972913	-0.0396179	0.843767
MTRF1L	1.07177e+06	617713	676429	1.99725e+06	2.55192e+06	3.4254e+06	0.000335516	0.000189026	0.000195764	0.00054784	0.000758133	0.000908647	0.000240102	0.000738207	3.07456	1.62038	0.0123405
RELCH	1.01712e+07	9.49002e+06	9.60966e+06	5.22457e+06	5.72419e+06	6.99035e+06	0.00318408	0.00290403	0.00278111	0.00143308	0.00170056	0.00185431	0.00295641	0.00166265	0.56239	-0.830358	0.00164889
ATP6AP2	1.91622e+07	1.71195e+07	2.56397e+07	2.54274e+07	2.9264e+07	2.81638e+07	0.00599872	0.00523871	0.00742033	0.00697467	0.00869384	0.00747094	0.00621925	0.00771315	1.2402	0.310578	0.141978
SCPEP1	3.63118e+07	2.58545e+07	2.64227e+07	3.56159e+07	4.134e+07	4.15325e+07	0.0113674	0.00791172	0.00764692	0.00976934	0.0122814	0.0110172	0.00897534	0.0110227	1.2281	0.296433	0.217669
KAT7	5.47442e+06	4.86422e+06	4.78001e+06	3.85259e+06	4.35743e+06	3.78735e+06	0.00171376	0.0014885	0.00138337	0.00105675	0.00129452	0.00100466	0.00152854	0.00111864	0.731837	-0.450406	0.0361372
PRKAR1B	388787	527413	57305.9	757072	966192	1.08913e+06	0.00012171	0.000161393	1.65848e-05	0.000207663	0.000287039	0.000288912	9.98958e-05	0.000261205	2.61477	1.38668	0.0337387
MPP7	3.82493e+06	4.2387e+06	2.78527e+06	5.47685e+06	7.19455e+06	7.01851e+06	0.00119739	0.00129708	0.000806078	0.00150228	0.00213738	0.00186178	0.00110018	0.00183382	1.66683	0.737105	0.0364685
MORF4L2	5.79049e+06	6.19171e+06	5.07537e+06	450652	1.00577e+06	1.04534e+06	0.00181271	0.00189472	0.00146885	0.000123612	0.000298798	0.000277295	0.00172543	0.000233235	0.135175	-2.8871	0.000459102
MRM3	1.45651e+07	1.68264e+07	1.49952e+07	1.06306e+07	1.05203e+07	6.56353e+06	0.0045596	0.00514903	0.00433973	0.00291593	0.00312541	0.00174109	0.00468279	0.00259414	0.553974	-0.85211	0.0133836
NASP	9.99188e+07	9.22368e+07	9.002e+07	5.7686e+07	7.23208e+07	7.60035e+07	0.0312795	0.0282253	0.0260525	0.0158231	0.0214853	0.0201613	0.0285191	0.0191565	0.671709	-0.574091	0.0148906
NCDN	1.20925e+07	1.57142e+07	1.47849e+07	1.14397e+07	1.18235e+07	9.07453e+06	0.00378554	0.00480869	0.00427888	0.00313787	0.00351256	0.00240718	0.00429104	0.0030192	0.703608	-0.507157	0.0442112
MYH9	1.30554e+09	1.19041e+09	1.31969e+09	1.9903e+09	1.72576e+09	1.68759e+09	0.408698	0.364277	0.38193	0.545933	0.512695	0.447663	0.384968	0.502097	1.30426	0.383226	0.0207496
NES	1.03641e+07	9.21576e+06	8.33598e+06	1.03329e+07	1.1001e+07	1.04585e+07	0.00324448	0.00282011	0.0024125	0.00283428	0.00326822	0.00277431	0.00282569	0.00295893	1.04715	0.0664728	0.665742
NEMF	6.17358e+07	6.5502e+07	6.32136e+07	5.31077e+07	7.01095e+07	6.49486e+07	0.0193264	0.0200442	0.0182945	0.0145673	0.0208284	0.0172288	0.0192217	0.0175415	0.912587	-0.131966	0.422857
NDUFS5	2.4937e+07	1.46609e+07	1.78531e+07	5.66899e+07	6.03864e+07	6.49728e+07	0.00780651	0.00448637	0.00516684	0.0155499	0.0179398	0.0172352	0.00581991	0.0169083	2.90525	1.53866	0.000854557
NSMCE1	3.66726e+06	9.82424e+06	3.14326e+06	4.92751e+06	5.34562e+06	1.05348e+07	0.00114803	0.00300631	0.000909684	0.0013516	0.00158809	0.00279455	0.00168801	0.00191141	1.13235	0.179318	0.793713
NCL	2.1566e+09	1.96375e+09	1.72347e+09	1.76591e+09	1.80243e+09	2.00272e+09	0.675122	0.600924	0.498785	0.484384	0.535471	0.531258	0.59161	0.517037	0.873949	-0.194379	0.237064
OSBPL9	1.43748e+07	1.52704e+07	1.37953e+07	1.95364e+07	1.48101e+07	4.37497e+06	0.00450003	0.00467288	0.00399247	0.00535876	0.00439983	0.00116054	0.00438846	0.00363971	0.829383	-0.26989	0.59177
PDCD10	2.91926e+07	2.86737e+07	2.907e+07	3.03556e+07	2.37523e+07	1.96232e+07	0.00913873	0.00877442	0.00841309	0.00832643	0.00705641	0.0052054	0.00877541	0.00686275	0.782043	-0.35468	0.108882
PCK2	6.24693e+08	6.19432e+08	5.67464e+08	6.71695e+08	7.88376e+08	7.17217e+08	0.19556	0.189552	0.164228	0.184244	0.234213	0.190254	0.183113	0.202904	1.10808	0.148059	0.343733
PIP5K1A	1.08778e+07	1.09429e+07	1.0271e+07	8.60204e+06	1.20433e+07	9.32833e+06	0.00340529	0.00334861	0.00297249	0.00235951	0.00357787	0.0024745	0.00324213	0.00280396	0.864852	-0.209475	0.346904
PHB2	6.18099e+08	6.48033e+08	5.86773e+08	6.83823e+08	6.60535e+08	6.15176e+08	0.193496	0.198304	0.169817	0.18757	0.196234	0.163186	0.187205	0.18233	0.973958	-0.0380683	0.731441
PPP1R8	5.61264e+07	4.86404e+07	5.55105e+07	3.52853e+07	4.46939e+07	4.0096e+07	0.0175703	0.0148844	0.0160652	0.00967864	0.0132778	0.0106362	0.0161733	0.0111975	0.692347	-0.530434	0.0199801
PIGW	1.3036e+06	1.72791e+06	1.50247e+06	5.35885e+06	5.67685e+06	3.15725e+06	0.000408091	0.000528754	0.000434827	0.00146992	0.00168649	0.000837516	0.000457224	0.00133131	2.91172	1.54187	0.0273506
GLYATL1	2.64536e+07	2.82354e+07	2.53958e+07	1.55706e+07	1.54124e+07	3.07708e+07	0.0082813	0.00864028	0.00734975	0.00427097	0.00457878	0.00816249	0.00809044	0.00567075	0.700919	-0.51268	0.137754
GXYLT1	1.41362e+07	1.23808e+07	1.10955e+07	5.49079e+06	4.63322e+06	4.88037e+06	0.00442534	0.00378864	0.00321111	0.00150611	0.00137645	0.0012946	0.00380837	0.00139239	0.365613	-1.45161	0.00246202
LHPP	5.037e+06	7.00171e+06	2.59364e+06	3.78056e+06	4.07878e+06	2.86245e+06	0.00157683	0.00214259	0.000750621	0.001037	0.00121174	0.000759315	0.00149001	0.00100268	0.672936	-0.571458	0.315539
MECR	1.94283e+07	1.69526e+07	1.56943e+07	1.60156e+07	1.49664e+07	1.42298e+07	0.00608203	0.00518765	0.00454206	0.00439303	0.00444626	0.00377471	0.00527058	0.00420467	0.797761	-0.325971	0.097983
MAGEA3	3.35066e+06	1.95472e+06	2.08389e+06	4.95683e+06	5.54595e+06	3.97992e+06	0.00104892	0.000598161	0.000603093	0.00135964	0.00164761	0.00105574	0.000750058	0.00135433	1.80564	0.852507	0.0562757
MYBBP1A	3.51638e+08	3.42446e+08	2.81719e+08	2.93913e+08	2.87891e+08	2.30336e+08	0.11008	0.104791	0.0815316	0.0806195	0.0855275	0.0611008	0.0988011	0.0757493	0.766685	-0.383295	0.115812
MAGEA10	1.43633e+07	1.05376e+07	1.52519e+07	1.96378e+07	2.27138e+07	2.29508e+07	0.00449641	0.00322461	0.004414	0.00538658	0.00674788	0.00608812	0.00404501	0.00607419	1.50165	0.58655	0.0234023
TMEM259	2.22852e+06	2.40165e+06	2.15721e+06	784568	818053	733369	0.000697638	0.000734926	0.000624313	0.000215205	0.00024303	0.000194539	0.000685626	0.000217591	0.317361	-1.6558	0.000189057
MARCHF5	8.81863e+06	7.23499e+06	7.88865e+06	1.94525e+07	2.78351e+07	2.2202e+07	0.00276067	0.00221397	0.00228304	0.00533576	0.00826934	0.00588948	0.00241922	0.00649819	2.68606	1.42549	0.011227
MED29	6.82645e+06	5.71994e+06	5.0784e+06	2.94681e+06	3.43775e+06	3.30532e+06	0.00213702	0.00175035	0.00146973	0.000808301	0.0010213	0.000876794	0.0017857	0.000902131	0.505197	-0.985081	0.0122084
OSBPL11	1.14337e+08	1.10747e+08	7.9397e+07	9.73088e+07	9.10229e+07	1.12062e+08	0.0357932	0.0338896	0.0229781	0.0266915	0.0270414	0.0297264	0.030887	0.0278198	0.900696	-0.150888	0.496569
NUP43	5.84273e+07	5.07073e+07	5.41152e+07	5.39933e+07	5.16987e+07	5.82131e+07	0.0182906	0.0155169	0.0156614	0.0148102	0.0153588	0.0154421	0.0164896	0.0152037	0.922014	-0.117139	0.235981
PI4KB	1.55529e+06	1.0321e+06	1.33048e+06	2.69392e+06	1.84765e+06	403235	0.000486882	0.000315831	0.000385051	0.000738935	0.000548906	0.000106965	0.000395921	0.000464935	1.17431	0.231817	0.739596
GART	4.57623e+08	5.19063e+08	4.94934e+08	2.36283e+08	1.93853e+08	2.21319e+08	0.143259	0.158838	0.143238	0.0648117	0.0575904	0.0587089	0.148445	0.0603703	0.406686	-1.29801	9.96028e-05
CTPS1	1.24014e+08	1.18851e+08	1.27952e+08	7.49411e+07	7.77707e+07	6.81671e+07	0.0388224	0.0363695	0.0370302	0.0205561	0.0231044	0.0180825	0.0374074	0.020581	0.550185	-0.86201	0.00049028
PUS7L	6.34158e+06	5.50693e+06	5.49163e+06	2.9692e+06	4.09985e+06	3.26222e+06	0.00198523	0.00168517	0.00158932	0.000814444	0.00121799	0.000865361	0.00175324	0.000965933	0.550942	-0.860028	0.0106465
H2BC20P	1.6103e+08	1.58607e+08	1.14586e+08	8.7822e+07	9.89761e+07	1.00664e+08	0.0504105	0.0485352	0.033162	0.0240893	0.0294041	0.026703	0.0440359	0.0267321	0.607053	-0.720105	0.0380648
H1-4	1.20216e+08	9.10054e+07	6.10774e+07	2.15069e+08	2.03171e+08	2.10036e+08	0.0376337	0.0278485	0.0176763	0.0589926	0.0603586	0.0557157	0.0277195	0.0583556	2.10522	1.07397	0.00664488
ALAD	1.98188e+07	2.17526e+07	3.03534e+07	1.29593e+07	1.1961e+07	1.23848e+07	0.00620426	0.0066565	0.0087845	0.00355469	0.00355342	0.00328528	0.00721509	0.00346446	0.480169	-1.05838	0.00941105
HDGFL2	4.2618e+07	3.37912e+07	3.67334e+07	1.81726e+07	1.18266e+07	2.03399e+07	0.0133415	0.0103404	0.0106309	0.00498469	0.00351347	0.00539553	0.0114376	0.00463123	0.404912	-1.30432	0.00362519
HSF1	3.24655e+06	3.05974e+06	2.73752e+06	4.9417e+06	3.55841e+06	1.95392e+06	0.00101633	0.000936309	0.00079226	0.00135549	0.00105714	0.000518311	0.000914966	0.000976982	1.06778	0.0946134	0.81884
HSPA4	5.22378e+08	5.55074e+08	5.89845e+08	7.24018e+08	5.93017e+08	5.87333e+08	0.16353	0.169858	0.170706	0.198596	0.176175	0.1558	0.168031	0.176857	1.05253	0.0738553	0.521119
HP1BP3	3.89418e+07	4.60412e+07	4.24612e+07	5.82914e+07	5.10825e+07	3.94023e+07	0.0121907	0.014089	0.0122886	0.0159891	0.0151757	0.0104522	0.0128561	0.0138723	1.07905	0.109757	0.608859
HMGCS1	2.86683e+07	2.4404e+07	2.78296e+07	1.7968e+07	1.51161e+07	1.26213e+07	0.00897459	0.00746785	0.00805411	0.00492856	0.00449074	0.00334802	0.00816552	0.00425577	0.521188	-0.940123	0.00371077
HOOK3	4.98766e+06	4.94443e+06	6.86805e+06	3.96344e+06	5.38698e+06	5.2533e+06	0.00156138	0.00151304	0.00198767	0.00108716	0.00160038	0.00139353	0.00168736	0.00136036	0.806202	-0.310787	0.197905
HS2ST1	7.82593e+06	8.2902e+06	9.2824e+06	5.89972e+06	7.42348e+06	6.8074e+06	0.0024499	0.00253687	0.0026864	0.00161828	0.00220539	0.00180578	0.00255773	0.00187648	0.733653	-0.44683	0.0216801
CAMK1	1.04089e+07	9.69713e+06	1.04153e+07	4.6702e+06	4.94758e+06	7.56828e+06	0.0032585	0.00296741	0.00301427	0.00128102	0.00146984	0.00200762	0.00308006	0.00158616	0.514977	-0.95742	0.00316947
LCLAT1	1.86656e+07	1.76418e+07	1.64975e+07	1.72583e+07	2.06298e+07	1.77654e+07	0.00584327	0.00539855	0.00477451	0.0047339	0.00612877	0.00471259	0.00533878	0.00519175	0.972461	-0.040288	0.806472
KLK3	5.76712e+07	7.15975e+07	1.28338e+08	7.2024e+07	1.40767e+08	1.39757e+08	0.0180539	0.0219095	0.037142	0.019756	0.0418194	0.037073	0.0257018	0.0328828	1.2794	0.355464	0.464214
LAMC1	6.42527e+07	5.63302e+07	8.26962e+07	4.00332e+07	4.893e+07	5.10758e+07	0.0201143	0.0172375	0.0239329	0.010981	0.0145363	0.0135488	0.0204282	0.013022	0.637451	-0.649615	0.0285259
LANCL1	5.06249e+07	3.97325e+07	4.16516e+07	5.4743e+07	6.38838e+07	4.80733e+07	0.0158481	0.0121585	0.0120543	0.0150158	0.0189788	0.0127523	0.0133536	0.0155823	1.1669	0.222677	0.369556
NIFK	4.27749e+07	4.89517e+07	3.87928e+07	5.8608e+07	4.77e+07	5.41041e+07	0.0133907	0.0149797	0.0112269	0.016076	0.0141709	0.0143521	0.0131991	0.0148663	1.12631	0.171608	0.251726
NUDT14	474502	525208	546393	965804	899260	1.09389e+06	0.000148543	0.000160718	0.00015813	0.000264917	0.000267155	0.000290173	0.000155797	0.000274082	1.75922	0.814937	0.000183697
PEX16	6.84088e+06	6.64716e+06	8.15257e+06	1.57932e+07	1.62003e+07	1.28644e+07	0.00214154	0.00203409	0.00235942	0.00433202	0.00481282	0.00341251	0.00217835	0.00418578	1.92154	0.942263	0.00890998
PSMD13	1.77184e+08	1.85853e+08	1.99706e+08	1.57297e+08	1.69147e+08	1.49588e+08	0.0554673	0.0568728	0.0577964	0.0431461	0.0502506	0.0396809	0.0567122	0.0443592	0.782182	-0.354424	0.0178414
PSMD11	1.90575e+08	2.15723e+08	2.13431e+08	2.08432e+08	2.06171e+08	1.8101e+08	0.0596594	0.0660131	0.0617686	0.0571722	0.0612498	0.048016	0.0624804	0.0554793	0.887948	-0.171453	0.181698
NUP93	1.23191e+08	1.18179e+08	1.12085e+08	1.5255e+08	1.53934e+08	1.56109e+08	0.0385648	0.0361639	0.0324383	0.0418441	0.0457312	0.0414107	0.0357224	0.0429953	1.2036	0.267351	0.0319113
OCIAD2	6.44718e+07	5.4897e+07	4.76691e+07	4.52234e+07	5.44785e+07	3.92647e+07	0.0201829	0.016799	0.0137958	0.0124046	0.0161846	0.0104156	0.0169259	0.0130016	0.768151	-0.380538	0.192027
ORC4	3.31537e+06	3.70404e+06	3.73821e+06	5.41805e+06	3.75293e+06	2.30134e+06	0.00103787	0.00113347	0.00108187	0.00148615	0.00111493	0.000610472	0.0010844	0.00107052	0.987196	-0.0185913	0.95923
PCNA	2.09127e+08	2.22359e+08	2.23704e+08	2.20854e+08	2.18063e+08	2.00372e+08	0.065467	0.0680439	0.0647415	0.0605796	0.0647828	0.0531522	0.0660842	0.0595049	0.900441	-0.151297	0.137025
PYCR1	1.66039e+08	1.85475e+08	1.95436e+08	1.96939e+08	2.0531e+08	2.35225e+08	0.0519784	0.056757	0.0565607	0.0540199	0.060994	0.0623975	0.0550987	0.0591371	1.07329	0.102046	0.252725
POLDIP3	7.58113e+07	1.06594e+08	1.17135e+08	1.69746e+08	1.60044e+08	2.14847e+08	0.0237327	0.0326187	0.0338996	0.0465608	0.0475465	0.0569919	0.0300837	0.0503664	1.67421	0.74348	0.0117161
PNP	1.85356e+08	1.63742e+08	1.56323e+08	8.85106e+07	8.60371e+07	1.02564e+08	0.0580256	0.0501064	0.045241	0.0242782	0.0255602	0.027207	0.0511244	0.0256818	0.50234	-0.993265	0.00264162
PHB	6.85164e+08	8.04035e+08	7.51025e+08	8.02207e+08	722264341	8.27694e+08	0.21449	0.246042	0.217353	0.220043	0.214572	0.21956	0.225961	0.218059	0.965026	-0.051361	0.482706
PEF1	2.99863e+07	3.49754e+07	3.52181e+07	3.09439e+07	3.19014e+07	3.32042e+07	0.00938719	0.0107028	0.0101924	0.00848782	0.00947735	0.00880801	0.0100941	0.00892439	0.884118	-0.17769	0.0719462
LCP1	1.04444e+08	8.80826e+07	1.3535e+08	8.03095e+07	4.69339e+07	4.60876e+07	0.0326963	0.0269541	0.0391712	0.0220286	0.0139433	0.0122255	0.0329405	0.0160658	0.487722	-1.03587	0.022123
PPCS	4.3856e+07	4.62302e+07	4.97763e+07	3.50789e+07	2.90047e+07	3.21807e+07	0.0137291	0.0141469	0.0144057	0.00962204	0.00861679	0.00853651	0.0140939	0.00892511	0.633262	-0.659125	0.000208931
PRELID1	3.44645e+06	3.59961e+06	3.38705e+06	2.32636e+06	3.7133e+06	3.11354e+06	0.00107891	0.00110151	0.000980239	0.000638115	0.00110316	0.000825922	0.00105355	0.000855731	0.812234	-0.300034	0.230826
PTAR1	1.0853e+06	1.05077e+06	1.52176e+06	1.43055e+06	329328	878994	0.000339754	0.000321545	0.000440409	0.000392395	9.78378e-05	0.000233169	0.000367236	0.000241134	0.656619	-0.606872	0.245779
UQCR10	4.32012e+07	4.83276e+07	3.40571e+07	7.84236e+07	7.85093e+07	7.26891e+07	0.0135241	0.0147887	0.00985639	0.0215114	0.0233238	0.0192821	0.0127231	0.0213724	1.67982	0.748303	0.0101212
PUSL1	2.01661e+06	1.73081e+06	1.55077e+06	1.22671e+07	8.00356e+06	9.85763e+06	0.000631299	0.000529644	0.000448805	0.00336482	0.00237772	0.00261491	0.000536583	0.00278582	5.19177	2.37623	0.00173905
PWP2	7.89536e+07	8.58005e+07	7.09107e+07	7.95917e+07	1.04182e+08	6.64001e+07	0.0247164	0.0262557	0.0205221	0.0218318	0.0309507	0.0176138	0.0238314	0.0234654	0.984643	-0.022327	0.936152
RETREG2	1.16127e+06	1.33503e+06	622292	1.43936e+06	1.09927e+06	1.18726e+06	0.000363534	0.000408531	0.000180096	0.000394812	0.000326574	0.000314942	0.000317387	0.000345443	1.0884	0.122204	0.724462
RPL22L1	1.92551e+08	2.41249e+08	2.25772e+08	1.4475e+08	1.70417e+08	1.52945e+08	0.060278	0.0738245	0.0653403	0.0397045	0.0506279	0.0405713	0.0664809	0.0436346	0.656347	-0.607469	0.0124007
NLE1	3.83328e+07	3.98227e+07	3.49713e+07	1.81121e+07	2.38543e+07	2.11944e+07	0.0120001	0.0121861	0.010121	0.00496809	0.00708671	0.00562218	0.0114357	0.00589233	0.515257	-0.956636	0.00366607
NFAT5	5.42486e+06	937922	555467	2.11192e+06	450700	1.05382e+06	0.00169825	0.000287013	0.000160756	0.000579293	0.000133895	0.000279544	0.00071534	0.000330911	0.462592	-1.11219	0.49288
NDUFAF3	2.79028e+07	2.82803e+07	2.40771e+07	2.76005e+07	2.67962e+07	2.8028e+07	0.00873496	0.00865402	0.00696809	0.00757074	0.00796069	0.00743492	0.00811902	0.00765545	0.942902	-0.0848197	0.480881
NSUN2	1.73912e+08	1.70199e+08	1.55585e+08	1.14851e+08	1.12526e+08	1.17291e+08	0.054443	0.0520825	0.0450274	0.0315034	0.0334296	0.0311134	0.0505176	0.0320154	0.633748	-0.658019	0.00316674
NSA2	2.87128e+07	3.70342e+07	3.28257e+07	3.64743e+07	3.65784e+07	3.69636e+07	0.00898854	0.0113328	0.00950002	0.0100048	0.0108668	0.00980524	0.00994045	0.0102256	1.02869	0.0408051	0.734036
NUTF2	8.19807e+07	9.52233e+07	9.5308e+07	1.80285e+08	1.62376e+08	1.6597e+08	0.025664	0.0291392	0.0275829	0.0494515	0.0482391	0.0440264	0.027462	0.047239	1.72016	0.782541	0.00050806
NUMB	1.092e+07	8.92096e+06	9.45566e+06	6.98413e+06	4.31833e+06	4.2563e+06	0.00341849	0.00272989	0.00273654	0.00191573	0.0012829	0.00112906	0.00296164	0.00144256	0.487082	-1.03776	0.0102019
NRBP1	1.17947e+07	1.15646e+07	1.09277e+07	1.64121e+08	1.76625e+08	1.63968e+08	0.00369234	0.00353888	0.00316257	0.0450179	0.0524722	0.0434955	0.00346459	0.0469952	13.5644	3.76175	9.68715e-05
PEDS1	4.65327e+06	4.94613e+06	4.6569e+06	4.2753e+06	4.40436e+06	3.53274e+06	0.0014567	0.00151356	0.00134774	0.0011727	0.00130846	0.000937123	0.00143934	0.00113943	0.791635	-0.337093	0.0651768
PHLDB3	215394	2.31502e+06	2.07454e+06	1.15872e+06	2.07933e+06	473569	6.74291e-05	0.000708417	0.000600388	0.000317833	0.000617732	0.000125623	0.000458745	0.000353729	0.771081	-0.375046	0.689622
PRPS2	2.30736e+07	2.15225e+07	2.17959e+07	1.75174e+07	1.81022e+07	1.72737e+07	0.00722319	0.00658609	0.00630792	0.00480496	0.00537785	0.00458215	0.00670573	0.00492165	0.733947	-0.446252	0.00772464
PSMA3	1.68082e+08	1.50535e+08	1.61731e+08	1.44346e+08	1.19346e+08	1.34449e+08	0.0526181	0.0460652	0.0468061	0.0395936	0.0354557	0.0356649	0.0484965	0.0369047	0.760977	-0.394075	0.0093646
PTPN13	2.04785e+06	1.5454e+06	1.4381e+06	286681	498470	609406	0.000641079	0.000472906	0.000416197	7.86357e-05	0.000148087	0.000161656	0.00051006	0.000129459	0.253812	-1.97817	0.00622233
QTRT2	8.12025e+06	7.17083e+06	4.65025e+06	5.46108e+06	5.25227e+06	1.93793e+06	0.00254204	0.00219434	0.00134582	0.00149796	0.00156036	0.00051407	0.0020274	0.0011908	0.587352	-0.767703	0.163574
UQCRB	6.43945e+07	6.15029e+07	6.59744e+07	4.94178e+07	5.5654e+07	5.95476e+07	0.0201587	0.0188204	0.0190935	0.0135551	0.0165339	0.015796	0.0193575	0.015295	0.790132	-0.339834	0.0145249
PEX11B	1.6889e+07	2.06839e+07	1.90241e+07	2.38648e+07	2.33678e+07	1.70048e+07	0.00528708	0.00632945	0.00550573	0.00654603	0.00694218	0.00451082	0.00570742	0.00599968	1.05121	0.0720463	0.738719
RBM45	6.10525e+06	5.50142e+06	6.08801e+06	2.67271e+06	3.50792e+06	3.64983e+06	0.00191124	0.00168348	0.00176192	0.000733115	0.00104214	0.000968181	0.00178555	0.00091448	0.512156	-0.965344	0.0016095
RAD23A	4.17607e+07	4.33054e+07	4.64833e+07	2.60913e+07	2.47351e+07	3.04154e+07	0.0130732	0.0132519	0.0134526	0.00715675	0.00734839	0.00806823	0.0132592	0.00752446	0.567489	-0.817336	4.31553e-05
RAB22A	8.41172e+06	1.12827e+07	1.07605e+07	1.0084e+07	1.20156e+07	9.89949e+06	0.00263328	0.00345261	0.00311417	0.00276601	0.00356962	0.00262601	0.00306669	0.00298722	0.974086	-0.0378795	0.843783
RANBP2	3.47964e+08	3.13735e+08	3.01435e+08	2.56073e+08	3.03967e+08	2.77823e+08	0.10893	0.0960057	0.0872376	0.0702401	0.0903035	0.0736974	0.097391	0.0780803	0.80172	-0.31883	0.0941176
RBM12B	3.22448e+07	3.45672e+07	2.95942e+07	4.24296e+07	4.85662e+07	5.23103e+07	0.0100942	0.0105779	0.00856479	0.0116383	0.0144282	0.0138762	0.00974563	0.0133142	1.36618	0.450143	0.0270459
RABGAP1	2.09637e+07	1.97807e+07	2.34769e+07	2.68239e+07	1.97303e+07	1.56705e+07	0.00656269	0.00605308	0.00679441	0.00735771	0.00586154	0.00415687	0.00647006	0.00579204	0.895207	-0.159707	0.514937
MED8	744440	808978	588707	1.68326e+06	2.17322e+06	2.64249e+06	0.000233047	0.000247555	0.000170376	0.000461714	0.000645627	0.000700968	0.000216992	0.00060277	2.77784	1.47396	0.00713154
MICU2	3.106e+06	3.07244e+06	3.1084e+06	3.17527e+06	2.12479e+06	1.26771e+06	0.000972332	0.000940194	0.000899594	0.000870968	0.00063124	0.000336281	0.000937373	0.00061283	0.653773	-0.613138	0.106055
MOB1A	2.03231e+07	1.54909e+07	1.6353e+07	9.01106e+06	1.10306e+07	3.26483e+06	0.00636214	0.00474035	0.0047327	0.0024717	0.00327699	0.000866054	0.0052784	0.00220492	0.417725	-1.25937	0.0261669
MSI1	1.05071e+07	8.55591e+06	9.04872e+06	8.43101e+06	8.39707e+06	5.1773e+06	0.00328926	0.00261818	0.00261877	0.0023126	0.00249463	0.00137337	0.00284207	0.0020602	0.724894	-0.464158	0.131373
MTA1	4.35835e+07	3.87381e+07	3.80056e+07	1.78579e+07	1.93208e+07	1.92148e+07	0.0136438	0.0118542	0.0109991	0.00489838	0.00573988	0.00509707	0.0121657	0.00524511	0.431139	-1.21377	0.00107711
NCOA1	247757	305307	308597	1.57196e+06	1.47284e+06	2.24878e+06	7.75603e-05	9.34268e-05	8.93105e-05	0.000431185	0.000437557	0.000596529	8.67659e-05	0.000488423	5.62921	2.49293	0.00178054
PHF6	2.04301e+07	1.72455e+07	1.51073e+07	1.17137e+07	1.0211e+07	8.94839e+06	0.00639562	0.00527728	0.00437216	0.00321303	0.0030335	0.00237372	0.00534835	0.00287342	0.537253	-0.896327	0.0178915
NINJ1	5.99838e+06	4.12919e+06	1.9337e+06	4.60499e+06	4.08981e+06	4.581e+06	0.00187779	0.00126357	0.000559629	0.00126313	0.00121501	0.00121519	0.00123366	0.00123111	0.997933	-0.00298513	0.994982
NGDN	8.51037e+06	6.99677e+06	5.90971e+06	8.52899e+06	8.23211e+06	9.34526e+06	0.00266417	0.00214107	0.00171032	0.00233947	0.00244562	0.00247899	0.00217185	0.00242136	1.11488	0.156894	0.421663
NIT2	1.38295e+08	1.42518e+08	1.35602e+08	1.12101e+08	1.31431e+08	1.07864e+08	0.0432931	0.0436118	0.0392442	0.0307489	0.0390458	0.0286128	0.0420497	0.0328025	0.780088	-0.358292	0.0564916
NELFCD	3.39753e+07	3.0072e+07	2.82823e+07	2.47042e+07	3.80445e+07	3.04021e+07	0.0106359	0.00920231	0.00818511	0.00677628	0.0113024	0.00806469	0.00934112	0.00871444	0.932912	-0.100187	0.701726
NOC3L	2.65563e+07	2.52124e+07	2.60957e+07	2.02258e+07	2.36991e+07	2.86173e+07	0.00831343	0.00771521	0.00755229	0.00554786	0.00704059	0.00759123	0.00786031	0.00672656	0.855763	-0.224717	0.157432
OGFR	1.66034e+07	1.40258e+07	1.23235e+07	1.01913e+07	7.44752e+06	9.45581e+06	0.00519768	0.00429201	0.00356652	0.00279545	0.00221253	0.00250832	0.00435207	0.00250544	0.575688	-0.79664	0.0210867
PKN2	4.31991e+07	3.49811e+07	3.4849e+07	2.52411e+07	3.57809e+07	1.86665e+07	0.0135234	0.0107045	0.0100856	0.00692355	0.0106299	0.00495161	0.0114378	0.00750168	0.655865	-0.60853	0.11668
PLGRKT	5.60806e+08	6.0172e+08	5.73826e+08	4.19733e+08	3.50893e+08	4.12129e+08	0.17556	0.184132	0.16607	0.115131	0.104244	0.109325	0.175254	0.109567	0.625189	-0.677636	0.000419306
PRPF4	7.50427e+07	6.8401e+07	8.11684e+07	7.26502e+07	6.173e+07	6.29833e+07	0.0234921	0.0209313	0.0234908	0.0199277	0.0183389	0.0167074	0.022638	0.0183247	0.809465	-0.30496	0.0268284
PRSS23	578012	530981	559256	674935	731747	1.47084e+06	0.000180946	0.000162485	0.000161853	0.000185132	0.00021739	0.000390165	0.000168428	0.000264229	1.5688	0.649657	0.208535
AGPAT2	542455	370169	370936	1.23242e+06	1.69965e+06	1.59406e+06	0.000169815	0.000113275	0.000107352	0.000338049	0.000504936	0.000422854	0.000130147	0.000421946	3.24207	1.69691	0.00499993
GINS2	6.11971e+06	3.38234e+06	3.36784e+06	6.35205e+06	4.45698e+06	788534	0.00191577	0.00103503	0.000974679	0.00174235	0.00132409	0.000209173	0.00130849	0.00109187	0.83445	-0.261103	0.7135
RFC5	3.92448e+07	3.07803e+07	2.92393e+07	1.86282e+07	2.33977e+07	2.07326e+07	0.0122856	0.00941906	0.00846207	0.00510965	0.00695106	0.00549969	0.0100556	0.00585347	0.582112	-0.78063	0.0302752
ARHGAP29	885139	840027	1.32894e+06	3.26352e+06	2.94522e+06	4.1148e+06	0.000277092	0.000257056	0.000384607	0.000895173	0.000874975	0.00109152	0.000306252	0.00095389	3.11473	1.63911	0.00124221
RPL17	3.11092e+08	3.52304e+08	3.25383e+08	4.25981e+08	4.94115e+08	4.58302e+08	0.0973873	0.107808	0.0941684	0.116845	0.146793	0.121573	0.0997879	0.128404	1.28677	0.363749	0.048081
GRPEL2	1.32092e+07	1.25808e+07	1.27037e+07	1.41833e+07	2.23667e+06	2.98483e+06	0.00413512	0.00384984	0.00367654	0.00389042	0.000664477	0.000791779	0.00388717	0.00178223	0.45849	-1.12504	0.118821
ITSN2	6.49955e+06	5.16597e+06	5.90092e+06	5.93466e+06	5.07069e+06	6.26159e+06	0.00203468	0.00158083	0.00170777	0.00162786	0.00150642	0.001661	0.00177443	0.00159842	0.900811	-0.150704	0.286168
PRKACA	9.78485e+07	1.09743e+08	1.05667e+08	6.31153e+07	6.9905e+07	5.51062e+07	0.0306314	0.0335823	0.0305809	0.0173123	0.0207676	0.0146179	0.0315982	0.0175659	0.555916	-0.847062	0.00233049
KCMF1	4.26172e+06	5.20143e+06	5.94333e+06	9.30214e+06	2.58838e+06	4.32687e+06	0.00133413	0.00159168	0.00172005	0.00255155	0.000768964	0.00114778	0.00154862	0.00148943	0.961779	-0.056223	0.920051
SLC43A2	489337	488209	579514	666542	1.15021e+06	703062	0.000153187	0.000149396	0.000167716	0.00018283	0.000341708	0.0001865	0.000156766	0.000237013	1.51189	0.596349	0.202187
LSM7	1.74108e+07	1.18227e+07	1.12148e+07	1.7011e+07	2.55478e+07	2.69288e+07	0.00545045	0.00361784	0.00324565	0.00466607	0.00758983	0.00714335	0.00410465	0.00646642	1.57539	0.655708	0.106215
LSG1	4.69788e+07	4.7028e+07	4.90614e+07	4.33336e+07	3.8105e+07	4.10865e+07	0.0147067	0.014391	0.0141988	0.0118863	0.0113203	0.0108989	0.0144321	0.0113685	0.787721	-0.344242	0.000681991
LRATD2	1.10482e+07	1.04001e+07	1.23413e+07	1.35716e+07	1.77806e+07	1.68491e+07	0.00345863	0.00318252	0.00357167	0.00372266	0.00528231	0.00446953	0.00340427	0.0044915	1.31937	0.39985	0.0795244
LRRC1	2.68473e+06	2.29751e+06	2.22385e+06	3.63277e+06	5.18178e+06	5.45639e+06	0.000840452	0.000703058	0.000643599	0.000996458	0.00153942	0.00144741	0.000729036	0.00132776	1.82125	0.864933	0.0280156
LMF2	2.59236e+07	2.82339e+07	3.24917e+07	4.51312e+07	5.31393e+07	5.35056e+07	0.00811536	0.00863984	0.00940334	0.0123794	0.0157868	0.0141933	0.00871951	0.0141198	1.61933	0.695401	0.00684465
MBD1	2.093e+06	2.19427e+06	2.51191e+06	2.28719e+06	1.84859e+06	1.98877e+06	0.000655213	0.000671466	0.000726967	0.000627369	0.000549183	0.000527557	0.000684549	0.000568036	0.829797	-0.26917	0.0353875
MANEA	1.00451e+07	1.15139e+07	1.00005e+07	5.54424e+06	6.35766e+06	5.66494e+06	0.0031446	0.00352334	0.00289421	0.00152077	0.00188875	0.00150273	0.00318738	0.00163741	0.513717	-0.960953	0.00221167
MGAT1	5.81303e+06	6.01446e+06	5.77089e+06	8.1577e+06	6.99054e+06	5.0385e+06	0.00181977	0.00184048	0.00167014	0.00223763	0.00207677	0.00133655	0.0017768	0.00188365	1.06014	0.0842538	0.72456
MTMR2	3.38023e+06	2.60438e+06	2.33897e+06	8.33089e+06	562148	5.85587e+06	0.00105818	0.000796965	0.000676917	0.00228514	0.000167005	0.00155337	0.000844021	0.00133517	1.58192	0.661675	0.479971
NUP98	1.22431e+08	1.13172e+08	1.16284e+08	9.36288e+07	1.03513e+08	1.08765e+08	0.0383269	0.0346315	0.0336534	0.0256821	0.0307521	0.0288519	0.0355373	0.0284287	0.799968	-0.321985	0.0257319
PRDX4	2.66314e+08	2.51373e+08	2.37129e+08	2.15215e+08	2.26551e+08	2.36065e+08	0.0833695	0.0769223	0.068627	0.0590328	0.0673046	0.0626205	0.0763062	0.062986	0.825437	-0.276771	0.0528616
PTPRF	7.18077e+07	7.58328e+07	7.05812e+07	8.56805e+07	1.25984e+08	1.40994e+08	0.0224793	0.0232055	0.0204268	0.0235019	0.0374276	0.0374012	0.0220372	0.0327769	1.48734	0.572738	0.0848399
CRYZ	6.0952e+07	5.53178e+07	5.615e+07	1.1079e+08	9.6196e+07	1.1489e+08	0.019081	0.0169278	0.0162502	0.0303893	0.0285782	0.0304767	0.0174197	0.0298147	1.71156	0.775309	0.000299254
RBM38	3.44138e+06	3.54443e+06	3.19486e+06	3.74449e+06	2.89932e+06	1.17691e+06	0.00107732	0.00108463	0.000924618	0.0010271	0.000861339	0.000312196	0.00102886	0.000733545	0.712972	-0.488082	0.254666
RB1	2.83095e+07	2.98918e+07	2.97041e+07	1.56617e+07	2.05805e+07	2.0661e+07	0.00886227	0.00914714	0.0085966	0.00429595	0.00611411	0.0054807	0.00886867	0.00529692	0.597262	-0.743565	0.00301972
TAF15	5.29447e+07	4.08142e+07	5.02764e+07	1.01305e+08	1.11893e+08	1.3287e+08	0.0165743	0.0124895	0.0145504	0.0277877	0.0332416	0.035246	0.0145381	0.0320918	2.20743	1.14237	0.00223681
RBBP4	1.11648e+08	8.83846e+07	9.98508e+07	8.76662e+07	9.76823e+07	1.18723e+08	0.0349513	0.0270465	0.0288976	0.0240466	0.0290197	0.0314934	0.0302985	0.0281866	0.930297	-0.104237	0.549984
NKTR	1.81081e+06	1.9284e+06	3.2072e+06	2.73956e+06	2.88387e+06	1.65714e+06	0.000566874	0.000590108	0.00092819	0.000751452	0.000856749	0.000439585	0.000695057	0.000682595	0.98207	-0.0261015	0.945476
NDUFS3	1.06995e+08	1.06456e+08	1.03716e+08	1.37665e+08	1.10704e+08	1.21948e+08	0.0334948	0.0325766	0.0300162	0.0377611	0.0328883	0.032349	0.0320292	0.0343328	1.07192	0.1002	0.315965
NOL3	5.11128e+06	4.54679e+06	5.16944e+06	5.74453e+06	5.64371e+06	6.28245e+06	0.00160008	0.00139136	0.00149608	0.00157571	0.00167665	0.00166653	0.00149584	0.00163963	1.09613	0.132414	0.102926
NUP54	3.40057e+07	2.99124e+07	3.11872e+07	3.08145e+07	2.66183e+07	3.15751e+07	0.0106455	0.00915346	0.00902581	0.00845233	0.00790784	0.00837585	0.00960825	0.00824534	0.858152	-0.220694	0.067389
OPA1	1.57256e+08	1.61136e+08	1.58233e+08	1.66847e+08	1.91621e+08	1.88284e+08	0.049229	0.0493091	0.0457938	0.0457656	0.0569273	0.0499456	0.0481106	0.0508795	1.05755	0.0807292	0.46789
PAWR	5.62492e+06	4.59121e+06	7.25555e+06	8.79024e+06	7.39187e+06	9.0401e+06	0.00176088	0.00140495	0.00209981	0.00241113	0.002196	0.00239805	0.00175521	0.00233506	1.33036	0.411813	0.0524099
PCYT1A	3.32667e+07	3.22081e+07	3.09406e+07	3.12047e+07	3.44238e+07	3.62135e+07	0.0104141	0.00985598	0.00895446	0.00855934	0.0102267	0.00960626	0.00974152	0.00946411	0.971523	-0.0416802	0.689815
OTULINL	2.14735e+07	2.36645e+07	1.98173e+07	3.65229e+06	1.69596e+06	1.92394e+06	0.00672228	0.00724154	0.00573529	0.00100181	0.000503841	0.00051036	0.00656637	0.000672004	0.10234	-3.28855	0.000235578
PFDN2	3.37005e+07	2.11982e+07	2.6009e+07	3.54872e+07	3.05707e+07	3.86188e+07	0.0105499	0.00648683	0.00752721	0.00973403	0.00908204	0.0102443	0.00818799	0.0096868	1.18305	0.242511	0.301382
[truncated: 4,087 more rows]

## Sheet: Sheet2
	Intensity LNCaP1	Intensity LNCaP2	Intensity LNCaP3	Intensity Ln_AKR_1	Intensity Ln_AKR_2	Intensity Ln_AKR_3	Intensity LNCaP1	Intensity LNCaP2	Intensity LNCaP3	Intensity Ln_AKR_1	Intensity Ln_AKR_2	Intensity Ln_AKR_3	mean-lncap	mean-lncap-akr1c3	Change Flod	log FC	p-value
RANBP10	2.48002e+06	2.51414e+06	2.35858e+06	5.33308e+06	6.8644e+06	5.71551e+06	0.00077637	0.000769349	0.00068259	0.00146285	0.0020393	0.00151614	0.00074277	0.00167276	2.25206	1.17124	0.00754325
MRPL42	1.81188e+06	1.71023e+06	1.96851e+06	5.70031e+06	7.0166e+06	8.51502e+06	0.000567207	0.000523345	0.000569702	0.00156358	0.00208451	0.00225876	0.000553418	0.00196895	3.5578	1.83099	0.0024966
MGST3	1.02343e+07	8.64014e+06	7.97912e+06	2.06245e+07	1.9739e+07	1.96415e+07	0.00320385	0.00264396	0.00230922	0.00565723	0.00586412	0.00521025	0.00271901	0.0055772	2.05119	1.03646	0.000917281
ST7	3.4015e+06	3.33653e+06	2.58402e+06	9.24227e+06	5.70272e+06	6.84708e+06	0.00106484	0.00102101	0.000747836	0.00253513	0.00169418	0.00181631	0.00094456	0.00201521	2.13349	1.09321	0.018819
XAB2	4.56627e+07	5.74993e+07	5.10992e+07	1.23131e+08	1.20979e+08	1.30061e+08	0.0142947	0.0175953	0.0147885	0.0337746	0.0359408	0.0345011	0.0155595	0.0347388	2.23264	1.15875	9.22722e-05
PRRC2A	2.2154e+07	2.22624e+07	1.96616e+07	4.6457e+07	4.75549e+07	4.62626e+07	0.00693531	0.00681248	0.00569022	0.012743	0.0141277	0.012272	0.00647934	0.0130476	2.01372	1.00986	0.000655366
SGPL1	6.0842e+07	6.69276e+07	7.26595e+07	1.63201e+08	1.63314e+08	1.73837e+08	0.0190466	0.0204805	0.0210282	0.0447654	0.0485178	0.0461134	0.0201851	0.0464655	2.30197	1.20287	2.99035e-05
PRRC2C	2.83988e+07	3.15192e+07	2.61208e+07	6.60544e+07	7.00267e+07	7.51324e+07	0.00889023	0.00964517	0.00755955	0.0181185	0.0208038	0.0199302	0.00869832	0.0196175	2.25532	1.17333	0.000397159
SPART	166474	604893	649299	1.9499e+07	2.16201e+07	1.77423e+07	5.21146e-05	0.000185103	0.000187912	0.0053485	0.00642297	0.00470647	0.00014171	0.00549265	38.7598	5.27649	0.000441186
SFR1	318076	386525	352258	883448	873893	1.55039e+06	9.95734e-05	0.00011828	0.000101946	0.000242327	0.000259619	0.000411269	0.0001066	0.000304405	2.85558	1.51378	0.021504
TTI2	73914	169063	123877	477334	446521	573830	2.31387e-05	5.17347e-05	3.58509e-05	0.000130931	0.000132654	0.000152218	3.69081e-05	0.000138601	3.7553	1.90893	0.000690333
TMEM254	698230	950879	995971	2.15364e+06	2.74764e+06	2.24148e+06	0.00021858	0.000290977	0.000288242	0.000590737	0.000816276	0.000594591	0.000265933	0.000667201	2.50891	1.32706	0.00683824
RUNDC1	768144	532758	756919	3.36925e+06	4.13226e+06	2.33189e+06	0.000240467	0.000163029	0.000219058	0.000924175	0.00122762	0.000618576	0.000207518	0.000923458	4.45001	2.15381	0.0156376
GPNMB	339920	383245	669695	1.89102e+07	1.41136e+07	1.68508e+07	0.000106412	0.000117276	0.000193815	0.005187	0.0041929	0.00446998	0.000139168	0.00461663	33.1732	5.05194	0.000113526
LLPH	4.47764e+06	4.24288e+06	4.78296e+06	1.0418e+07	1.29153e+07	1.30104e+07	0.00140172	0.00129836	0.00138422	0.00285763	0.00383691	0.00345124	0.00136144	0.00338193	2.48409	1.31272	0.00213443
MRPL50	6.65718e+06	8.08109e+06	9.4666e+06	1.70307e+07	1.69449e+07	1.87562e+07	0.00208403	0.00247289	0.00273971	0.00467146	0.00503404	0.0049754	0.00243221	0.00489363	2.01201	1.00864	0.000370193
TIMM10B	647522	385923		3.79689e+06	2.07026e+06	3.60115e+06	0.000202706	0.000118096	0	0.00104148	0.000615039	0.000955268	0.000106934	0.000870594	8.14141	3.02528	0.00589964
TAGLN3	269654	302856	250499	1.12263e+06	2.29881e+06	3.6316e+06	8.4415e-05	9.26766e-05	7.24964e-05	0.000307933	0.000682936	0.000963347	8.3196e-05	0.000651405	7.82977	2.96897	0.0402825
PIGG	3.52683e+06	4.1865e+06	2.90943e+06	1.71474e+07	2.63263e+07	2.33613e+07	0.00110407	0.00128111	0.000842012	0.00470348	0.00782111	0.00619699	0.00107573	0.00624052	5.8012	2.53635	0.00474079
SIGIRR	3.5053e+06	3.72288e+06	3.5675e+06	6.33973e+06	1.19193e+07	1.00489e+07	0.00109733	0.00113923	0.00103246	0.00173897	0.00354103	0.00266564	0.00108968	0.00264855	2.43058	1.2813	0.040303
SH2D4A	7.46759e+06	8.02867e+06	8.38756e+06	2.92652e+07	3.49025e+07	3.81315e+07	0.00233773	0.00245685	0.00242742	0.00802734	0.0103689	0.010115	0.00240733	0.00950377	3.94784	1.98106	0.000670185
POGLUT1	1.43813e+06	1.22403e+06	1.82598e+06	3.88139e+06	3.92073e+06	2.99972e+06	0.000450205	0.000374565	0.000528452	0.00106465	0.00116478	0.000795729	0.000451074	0.00100839	2.23553	1.16062	0.00937125
TAF1	1.43883e+07	1.62687e+07	1.93422e+07	8.06099e+07	9.48566e+07	1.21599e+08	0.00450424	0.00497837	0.00559777	0.022111	0.0281803	0.0322562	0.00502679	0.0275159	5.47384	2.45255	0.00161924
PTRH1	1.39703e+07	1.30014e+07	1.2819e+07	3.10967e+07	3.16724e+07	3.19167e+07	0.00437341	0.00397855	0.00370991	0.00852972	0.00940934	0.00846647	0.00402062	0.00880184	2.18918	1.13039	0.000186117
SIK2	172315	202040	143696	594289	440563	677600	5.39431e-05	6.18262e-05	4.15866e-05	0.000163012	0.000130884	0.000179745	5.2452e-05	0.00015788	3.01	1.58976	0.00244041
STK10	2.12618e+06	2.41073e+06	1.61993e+06	5.38471e+06	4.45741e+06	4.60975e+06	0.0006656	0.000737705	0.000468821	0.00147701	0.00132422	0.00122282	0.000624042	0.00134135	2.14945	1.10397	0.00277487
TPM1	3.30386e+06	2.28006e+06	3.5154e+06	9.89102e+06	6.53956e+06	9.2897e+06	0.00103427	0.00069772	0.00101739	0.00271308	0.00194279	0.00246426	0.000916459	0.00237337	2.58972	1.3728	0.00444523
TRIM41	98221.4	136845	95952.6	598827	716709	559144	3.07482e-05	4.18757e-05	2.77694e-05	0.000164256	0.000212922	0.000148323	3.34644e-05	0.000175167	5.23443	2.38803	0.00205524
TMEM160	2.44581e+06	1.8925e+06	1.65686e+06	7.11843e+06	1.01243e+07	8.12018e+06	0.000765659	0.000579122	0.000479507	0.00195256	0.00300776	0.00215402	0.000608096	0.00237145	3.89979	1.9634	0.00618051
RAP2A	560469	540729	545947	6.78374e+06	5.30285e+06	9.31135e+06	0.000175455	0.000165468	0.000158001	0.00186076	0.00157539	0.00247	0.000166308	0.00196872	11.8378	3.56533	0.00240289
RANBP1	4.2273e+07	3.54914e+07	3.3033e+07	8.66596e+07	8.19169e+07	8.15398e+07	0.0132336	0.0108607	0.00956002	0.0237705	0.0243361	0.0216299	0.0112181	0.0232455	2.07214	1.05112	0.00088961
RALA	1.17157e+07	1.34107e+07	1.26295e+07	2.57814e+07	3.68791e+07	2.98866e+07	0.00366761	0.00410378	0.00365507	0.00707177	0.0109562	0.00792794	0.00380882	0.00865196	2.27156	1.18368	0.0151185
RAB8B	7.16341e+06	5.63458e+06	7.52207e+06	1.8524e+07	1.34268e+07	1.35764e+07	0.0022425	0.00172423	0.00217695	0.00508107	0.00398887	0.00360139	0.00204789	0.00422378	2.0625	1.04439	0.00995727
RFX5	2.02852e+06	1.92361e+06	1.92066e+06	4.62683e+06	4.96334e+06	3.89086e+06	0.000635027	0.00058864	0.000555854	0.00126912	0.00147452	0.00103212	0.000593174	0.00125859	2.12179	1.08528	0.00686795
SH2B3	884992	797634	665034	4.80254e+06	5.90832e+06	5.0522e+06	0.000277046	0.000244083	0.000192466	0.00131732	0.00175526	0.00134019	0.000237865	0.00147092	6.18385	2.62851	0.00103321
SNX17	4.06608e+06	4.80829e+06	2.92891e+06	1.16707e+07	1.32257e+07	1.23766e+07	0.00127288	0.00147138	0.000847651	0.00320124	0.00392913	0.00328312	0.00119731	0.00347116	2.89915	1.53563	0.00151849
MRPL14	1.71907e+07	1.37932e+07	1.67203e+07	4.31824e+07	3.85924e+07	4.48686e+07	0.00538152	0.00422085	0.00483898	0.0118448	0.0114651	0.0119022	0.00481378	0.0117374	2.43828	1.28587	4.41555e-05
PSAP	5.85294e+06	7.65568e+06	9.03147e+06	4.25168e+07	4.94059e+07	4.75036e+07	0.00183226	0.00234271	0.00261378	0.0116622	0.0146777	0.0126012	0.00226291	0.0129803	5.73612	2.52008	0.000310224
S100P	2.14917e+07	2.84946e+07	2.66941e+07	1.61123e+08	1.2648e+08	1.4555e+08	0.00672797	0.00871959	0.00772548	0.0441954	0.037575	0.0386098	0.00772435	0.0401267	5.19484	2.37708	0.0001099
NUCKS1	279476	979377	1.00606e+06	2.26328e+06	1.60733e+06	2.66247e+06	8.74897e-05	0.000299698	0.000291163	0.000620809	0.00047751	0.000706267	0.000226117	0.000601529	2.66026	1.41157	0.0175362
POP5	326204	394287	451474	5.00035e+06	4.43059e+06	9.1542e+06	0.000102118	0.000120655	0.00013066	0.00137158	0.00131625	0.00242831	0.000117811	0.00170538	14.4756	3.85555	0.011814
SRSF4	614717	930265	1.05138e+06	3.14726e+06	2.46068e+06	2.47669e+06	0.000192437	0.000284669	0.000304278	0.000863283	0.000731025	0.000656986	0.000260462	0.000750431	2.88116	1.52665	0.00213393
PSMG4	1.48523e+06	1.1898e+06	1.40631e+06	3.71475e+06	6.25207e+06	5.18984e+06	0.000464951	0.00036409	0.000406996	0.00101894	0.00185738	0.0013767	0.000412013	0.00141767	3.44085	1.78277	0.0147255
UQCRH	2.57318e+07	2.11257e+07	2.00956e+07	8.29152e+07	1.13597e+08	1.20649e+08	0.00805532	0.00646465	0.00581581	0.0227434	0.0337476	0.0320044	0.00677859	0.0294984	4.35171	2.12158	0.00284018
TUBB2A	6.82171e+06	6.19428e+06	9.4025e+06	1.38195e+07	2.11722e+07	2.19575e+07	0.00213553	0.00189551	0.00272116	0.00379064	0.00628991	0.0058246	0.00225073	0.00530172	2.35555	1.23607	0.019316
SLC25A44	730660	690676	353999	2.56541e+06	2.45859e+06	1.37249e+06	0.000228733	0.000211353	0.00010245	0.000703684	0.000730404	0.000364077	0.000180845	0.000599388	3.31437	1.72873	0.0281548
SLC39A14	3.48167e+06	4.75755e+06	3.72171e+06	1.47797e+07	1.72569e+07	1.79673e+07	0.00108994	0.00145585	0.00107709	0.00405403	0.00512674	0.00476614	0.00120763	0.00464897	3.84967	1.94474	0.000528623
IGHMBP2	2.16827e+06	2.34906e+06	2.55325e+06	6.30099e+06	7.45727e+06	7.24466e+06	0.000678776	0.000718835	0.00073893	0.00172834	0.00221543	0.00192178	0.00071218	0.00195518	2.74535	1.45699	0.000956558
SUMO3	1.86189e+07	1.40125e+07	1.41305e+07	4.79543e+07	5.08569e+07	5.51797e+07	0.00582863	0.00428796	0.00408947	0.0131537	0.0151087	0.0146374	0.00473535	0.0142999	3.01983	1.59447	0.000288263
TMEM45B	1.05708e+06	710659	865481	2.59666e+06	3.84955e+06	3.53865e+06	0.000330917	0.000217468	0.000250477	0.000712255	0.00114364	0.00093869	0.000266287	0.000931527	3.4982	1.80661	0.00672264
TLE4	2.52689e+06	1.25928e+06	1.54254e+06	1.10219e+07	6.65341e+06	7.42549e+06	0.00079104	0.000385351	0.000446424	0.00302326	0.00197662	0.00196974	0.000540938	0.00232321	4.29477	2.10258	0.00871455
NUP62	1.50128e+07	1.0291e+07	1.06857e+07	3.7652e+07	4.47142e+07	4.88975e+07	0.00469976	0.00314914	0.00309253	0.0103278	0.0132838	0.0129709	0.00364714	0.0121942	3.34349	1.74136	0.00135676
TAPBP	2.455e+06	1.04079e+06	2.55175e+06	7.01284e+06	8.04814e+06	1.01093e+07	0.000768536	0.000318491	0.000738497	0.0019236	0.00239096	0.00268166	0.000608508	0.00233208	3.83245	1.93827	0.00285548
MRPL34	859395	574733	778957	3.92451e+06	4.86689e+06	3.7191e+06	0.000269033	0.000175873	0.000225436	0.00107648	0.00144587	0.000986556	0.000223448	0.00116964	5.2345	2.38805	0.00271138
SLC9A1	3.38402e+06	3.70347e+06	4.21425e+06	7.61617e+06	1.04954e+07	9.34925e+06	0.00105936	0.00113329	0.00121964	0.00208909	0.00311799	0.00248005	0.00113743	0.00256238	2.25278	1.1717	0.00933328
MICOS13	8.37633e+06	9.81546e+06	9.69603e+06	3.46067e+07	2.56799e+07	2.63727e+07	0.00262221	0.00300362	0.0028061	0.0094925	0.00762907	0.00699582	0.00281064	0.00803913	2.86025	1.51614	0.00230916
NUP153	2.11601e+07	2.034e+07	2.21314e+07	3.68765e+07	5.83406e+07	6.42071e+07	0.00662416	0.00622422	0.00640499	0.0101151	0.017332	0.0170321	0.00641779	0.0148264	2.3102	1.20802	0.0235254
NSMCE2	247099	170396	247549	639158	453161	559437	7.73541e-05	5.21426e-05	7.16425e-05	0.000175319	0.000134626	0.0001484	6.70464e-05	0.000152782	2.27875	1.18824	0.00377366
MAPT	311861	133721	195636	1.46077e+06	1.82464e+06	1.76623e+06	9.76278e-05	4.09197e-05	5.66187e-05	0.000400685	0.00054207	0.000468525	6.50554e-05	0.000470427	7.23117	2.85423	0.000783927
PTTG1IP	196769	245912		7.53729e+06	6.08688e+06	2.56072e+06	6.15985e-05	7.52513e-05	0	0.00206746	0.00180831	0.000679276	4.56166e-05	0.00151835	33.285	5.0568	0.0260358
PYM1	748854	1.76267e+06	1.59715e+06	2.11527e+07	1.20171e+07	2.72068e+07	0.000234428	0.000539392	0.000462228	0.00580212	0.00357009	0.00721708	0.000412016	0.00552976	13.4212	3.74644	0.00862858
SSR3	4.16746e+06	6.84688e+06	6.45157e+06	1.92635e+07	2.1325e+07	2.24716e+07	0.00130462	0.00209521	0.00186713	0.00528391	0.00633531	0.00596099	0.00175565	0.00586007	3.33782	1.73891	0.000447903
STAM2	2.00735e+07	1.36247e+07	1.83755e+07	4.26501e+07	3.84252e+07	4.14711e+07	0.00628398	0.00416928	0.00531801	0.0116988	0.0114155	0.011001	0.00525709	0.0113717	2.16312	1.11312	0.000686414
STX8	4.62811e+06	2.62889e+06	3.2519e+06	1.39695e+07	1.06187e+07	1.02378e+07	0.00144883	0.000804463	0.000941124	0.00383178	0.00315463	0.00271575	0.0010648	0.00323406	3.03723	1.60276	0.0046209
UGGT2	1.59168e+06	3.21619e+06	1.92559e+06	5.72474e+06	5.51722e+06	4.69482e+06	0.000498273	0.000984182	0.00055728	0.00157028	0.00163907	0.00124538	0.000679912	0.00148491	2.18398	1.12696	0.0146101
PEX1	725338	574947	572510	1.85344e+06	1.59978e+06	1.32152e+06	0.000227067	0.000175939	0.000165689	0.000508393	0.000475268	0.000350556	0.000189565	0.000444739	2.34611	1.23027	0.00782289
TUBB4A	5.12261e+06	3.37409e+06	2.3677e+06	2.82099e+07	3.45314e+07	2.74295e+07	0.00160363	0.0010325	0.000685231	0.00773788	0.0102587	0.00727615	0.00110712	0.00842424	7.60915	2.92774	0.00162081
PQBP1	2.07462e+06	1.54065e+06	1.3089e+06	6.6371e+06	4.59998e+06	8.6246e+06	0.00064946	0.000471452	0.000378806	0.00182054	0.00136657	0.00228783	0.000499906	0.00182498	3.65064	1.86815	0.00881369
VCPIP1	6.64484e+07	9.05458e+07	8.25045e+07	4.75463e+08	4.01471e+08	4.22144e+08	0.0208016	0.0277078	0.0238775	0.130418	0.11927	0.111981	0.024129	0.120556	4.99634	2.32087	7.26319e-05
POLR2D	1.31298e+06	1.08535e+06	2.8489e+06	5.04138e+06	6.23883e+06	6.90343e+06	0.000411028	0.000332126	0.000824493	0.00138284	0.00185345	0.00183126	0.000522549	0.00168918	3.23258	1.69268	0.00572287
TYW1	329158	501263	1.01001e+06	1.62773e+06	1.32316e+06	1.33214e+06	0.000103043	0.000153391	0.000292305	0.00044648	0.000393088	0.000353373	0.000182913	0.000397647	2.17397	1.12033	0.0266546
QRICH1	2.30383e+07	1.9381e+07	2.09769e+07	3.67718e+07	5.08451e+07	5.42332e+07	0.00721213	0.00593076	0.00607087	0.0100864	0.0151052	0.0143863	0.00640458	0.0131926	2.05987	1.04256	0.0137651
NDOR1	2.11754e+06	1.61579e+06	2.34053e+06	1.05778e+07	6.74625e+06	5.04463e+06	0.000662894	0.000494447	0.000677368	0.00290146	0.00200419	0.00133818	0.000611569	0.00208128	3.40317	1.76688	0.0323416
RPLP2	2.44124e+07	2.29269e+07	2.87916e+07	2.29367e+08	1.80138e+08	2.21317e+08	0.00764228	0.00701584	0.00833251	0.0629147	0.0535159	0.0587084	0.00766354	0.0583796	7.61784	2.92938	5.04751e-05
GM2A	2.35261e+07	1.84428e+07	2.55101e+07	3.87014e+07	5.16087e+07	5.80847e+07	0.00736483	0.00564365	0.00738281	0.0106157	0.0153321	0.015408	0.0067971	0.0137852	2.02811	1.02013	0.014338
PAXBP1	6.30975e+06	7.16015e+06	7.26737e+06	2.3348e+07	2.02522e+07	2.12329e+07	0.00197526	0.00219107	0.00210323	0.00640429	0.00601658	0.0056324	0.00208986	0.00601776	2.87951	1.52582	7.07096e-05
RPL35	5.83124e+07	6.63849e+07	5.45313e+07	2.43591e+08	1.94301e+08	2.1431e+08	0.0182547	0.0203144	0.0157818	0.0668162	0.0577237	0.0568495	0.0181169	0.0604631	3.33738	1.73872	0.00025173
RPAP1	1.54374e+06	1.24748e+06	1.61035e+06	4.92451e+07	5.28452e+07	4.59007e+07	0.000483266	0.000381739	0.000466048	0.0135078	0.0156994	0.012176	0.000443684	0.0137944	31.0906	4.9584	0.000202565
NUP58	4.11326e+06	4.00506e+06	4.17001e+06	1.5314e+07	1.69865e+07	1.71391e+07	0.00128765	0.00122558	0.00120683	0.00420058	0.0050464	0.00454646	0.00124002	0.00459781	3.70784	1.89058	0.000168776
RNF25	1.51565e+06	218967	911412	1.90639e+06	2.55516e+06	2.66435e+06	0.000474472	6.70057e-05	0.00026377	0.000522917	0.000759094	0.000706765	0.000268416	0.000662925	2.46977	1.30438	0.0457287
RCOR3	3.48694e+06	2.07694e+06	1.76688e+06	1.81204e+07	8.30929e+06	9.06012e+06	0.00109158	0.000635562	0.000511348	0.00497037	0.00246855	0.00240336	0.000746164	0.00328076	4.39683	2.13646	0.0425508
REEP3	3.15086e+06	2.75185e+06	2.38284e+06	8.39023e+06	9.01958e+06	5.65772e+06	0.000986374	0.000842092	0.000689611	0.00230141	0.00267956	0.00150081	0.000839359	0.0021606	2.5741	1.36407	0.0209871
SLC15A4	131562	75506.1	138382	649686	436725	574568	4.11855e-05	2.31055e-05	4.00487e-05	0.000178207	0.000129744	0.000152414	3.47799e-05	0.000153455	4.41217	2.14149	0.00144189
POLR2L	1.73021e+06	1.0585e+06	907967	4.53373e+06	3.69444e+06	5.4832e+06	0.00054164	0.00032391	0.000262773	0.00124359	0.00109756	0.00145452	0.000376108	0.00126522	3.36399	1.75017	0.00266089
SLC29A1	4.08985e+06	3.43365e+06	2.68359e+06	9.14162e+06	6.90945e+06	7.41559e+06	0.00128033	0.00105073	0.000776651	0.00250752	0.00205268	0.00196712	0.0010359	0.00217577	2.10037	1.07064	0.0068258
HMGN5	620954	259498	737273	9.05479e+06	6.31769e+06	7.50346e+06	0.000194389	7.94086e-05	0.000213373	0.0024837	0.00187688	0.00199043	0.00016239	0.002117	13.0365	3.70449	0.000512874
MTO1	4.97059e+06	3.57409e+06	4.56715e+06	4.08497e+07	3.43544e+07	3.20259e+07	0.00155604	0.0010937	0.00132177	0.0112049	0.0102061	0.00849544	0.00132384	0.00996882	7.53025	2.9127	0.000420621
H1-0	2.86232e+07	2.32496e+07	1.56362e+07	5.24848e+07	6.58485e+07	5.15855e+07	0.00896049	0.00711458	0.00452522	0.0143964	0.0195625	0.013684	0.00686676	0.0158809	2.31273	1.20959	0.0161664
OPTN	1.67816e+06	1.58216e+06	1.72732e+06	3.5488e+06	4.49787e+06	3.51194e+06	0.000525347	0.000484155	0.000499899	0.000973426	0.00133624	0.000931605	0.000503134	0.00108042	2.14739	1.10258	0.0110418
H3-2	997954	5.12005e+06	710329	9.10142e+07	8.35606e+07	8.40061e+07	0.000312409	0.00156678	0.000205575	0.0249649	0.0248244	0.0222841	0.000694922	0.0240245	34.5715	5.11151	1.8064e-05
PRKD2	4.3439e+06	3.74766e+06	4.73964e+06	8.37122e+06	1.10381e+07	1.09018e+07	0.00135986	0.00114682	0.00137169	0.0022962	0.00327924	0.00289188	0.00129279	0.00282244	2.18322	1.12646	0.00658918
SLC46A1	65654.4	93568.7	139243	636392	1.1213e+06	1.02823e+06	2.05531e-05	2.86328e-05	4.02981e-05	0.00017456	0.000333119	0.000272757	2.9828e-05	0.000260145	8.72151	3.12458	0.00777867
[truncated: 1,072 more rows]
