# Supplementary material for: Establishing a Proteomics-Based Signature of AKR1C3-Related Genes for Predicting the Prognosis of Prostate Cancer
Source: Int J Mol Sci. 2023 Feb 24;24(5):4513. doi: 10.3390/ijms24054513 (PMC10003753; doi:10.3390/ijms24054513)
Supplement: Supplementary file 1 [file ijms-24-04513-s001.zip › Supplement Table S3.xlsx]

## Sheet: Sheet1
method	Proteins	References
PCa versus normal appearing prostate tissue adjacent to the tumor
iTRAQ, 2DLC_x0002_MS/MS	eIF4A3,DDHA1,ARG2,PAR4,PRDX3,PRDX4	dentification of clinically relevant protein targets in prostate cancer with 2D-DIGE coupled mass spectrometry and systems biology network platform.
iTRAQ, 2DLC_x0002_MS/MS	MCCC2,TRAP1,IMPDH2,ACLY,CAPG,GSTM3,GSTP1,MSN,MYL9,PYGB,SERPINB,KRT15	Peroxiredoxins 3 and 4 are overexpressed in prostate cancer tissue and affect the proliferation of prostate cancer cells in vitro.
LC-MS/MS	PTEN, HDAC1,SFPQ, SFPQ,NDUFAF1,ACAD9,MSK2,THOC7,COPA,por-NPY	The proteome of primary prostate cancer
iTRAQ, 2DLC_x0002_MS/MS	MCC2,TRAP1,IMPDH2,ACLY,CAPG,GSTM3,GSTP1,HNRNPL,KRT15,MSN,MYL9,PYGB,SERPINB	Identification of novel serological tumor markers for human prostate cancer using integrative transcriptome and proteome analysis.
iTRAQ, 2DLC_x0002_MS/MS	PTEN,SFPQ,HDAC1	An integrative proteomics and interaction network-based classifier for prostate cancer diagnosis
PCa versus benign prostatic hyperplasia
iTRAQ, 2DLC_x0002_MS/MS	PSMA, AMACR, CD146	Search for potential markers for prostate cancer diagnosis, prognosis and treatment in clinical tissue specimens using amine-specific isobaric tagging (iTRAQ) with two-dimensional liquid chromatography and tandem mass spectrometry
iTRAQ, 2DLC_x0002_MS/MS	Dj-1	Study of Dj-1 protein in tissue specimens, cultured cells and serum of prostate cancer patients
iTRAQ, 2DLC_x0002_MS/MS	UBE2N, PSMB6, PPP1CB	Periostin identified as a potential biomarker of prostate cancer by iTRAQ-proteomics analysis of prostate biopsy
PCa versus benign prostatic hyperplasia
iTRAQ, 2DLC_x0002_MS/MS	FASN, Ezrin, VCP1, APRIL, RAN, RAP1B, ARF1, VIM	Quantitative proteomic profiling of prostate cancer reveals a role for miR-128 in prostate cancer. Mol Cell Proteomics
iTRAQ, 2DLC_x0002_MS/MS	HSP60L,Laminin A	Proteomics profiling of microdissected low- and high-grade prostate tumors identifies Lamin A as a discriminatory biomarker
iTRAQ, 2DLC_x0002_MS/MS	FABP5,MCCC2,PPA2,	Profiling protein markers associated with lymph node metastasis in prostate cancer by DIGE-based proteomics analysis.
IHC (FFPE, TMA)	ACTN1, CUL2, DERL1,FUS, HSPA9, PDSS2, PLAG1, pS6, SMAD2, SMAD4, VDAC1, YBX1	Identification of proteomic biomarkers predicting prostate cancer aggressiveness and lethality despite biopsy-sampling error
PTMs and Pca
LC-MS/MS	COMP,VAP-1,Periostin	Identification, prioritization, and evaluation of glycoproteins for aggressive prostate cancer using quantitative glycoproteomics and antibody-based assays on tissue specimens
SWATH-MS	NAAA,PTK7	Glycoproteomic analysis of prostate cancer tissues by SWATH mass spectrometry discovers N-acylethanolamine acid amidase and protein tyrosine kinase 7 as signatures for tumor aggressiveness
LC-MS/MS	TYK2,K2B,MAPK1/3,DDR1,JAK2,SRC,STAT3,PTPN11,ALK,EGFR,PTK6,PTPN2,MET,ERBB2	Metastatic castration-resistant prostate cancer reveals intrapatient similarity and interpatient heterogeneity of therapeutic kinase targets
	CRMP4
	AMACR,
	EZH2
	PSA
	ACTN1,
	CUL2,
	DERL1,
	FUS,
	HSPA9,
	PDSS2,
	PLAG1,
	pS6,
	SMAD2,
	SMAD4,
	VDAC1,
	YBX1
PTMs and Pca
LC-MS	TYK2
	K2B
	MAPK1/3
	DDR1
	JAK2
	SRC
	STAT3
	PTPN11
	ALK
	EGFR
	PTK6
	PTPN2
	MET
	ERBB2
	COMP,
	Periostin,
	VAP-1
